# Supplementary material for: Genome-Wide RNAi Screening Identifies Novel Host Factors Involved in Influenza A Virus Infection in A549 Cells
Source: Viruses. 2026 Mar 17;18(3):374. doi: 10.3390/v18030374 (PMC13030874; doi:10.3390/v18030374)
Supplement: Supplementary file 1 [file viruses-18-00374-s001.zip]

Archive with 1 entries (1 files):
- viruses-4149909-supplementary.xlsx
