# Supplementary material for: Genome-Wide RNAi Screening Identifies Novel Host Factors Involved in Influenza A Virus Infection in A549 Cells
Source: Viruses. 2026 Mar 17;18(3):374. doi: 10.3390/v18030374 (PMC13030874; doi:10.3390/v18030374)
Supplement: Supplementary file 1 [file viruses-18-00374-s001.zip › viruses-4149909-supplementary.xlsx]

## Sheet: Table S1
Table S1. Host genes identified in the genomewide RNAi screen
ID	Gene	Changes in normalized cell viability		P value	FDR	Z-score
1	ABLIM1	7.52375	No	0.423253	0.481	0.8008
2	CHERP	5.43449	Up	2.39053e-05	0.000847	4.225
3	LEPREL2	5.08491	Up	2.01128e-06	0.0004023	4.752
4	SSSCA1	5.02885	Up	5.68764e-05	0.001215	4.025
5	NEBL	5.00877	Up	4.49861e-05	0.001076	4.08
6	ANP32B	4.98065	Up	4.00711e-05	0.001041	4.107
7	GLRX3	4.92542	Up	1.25971e-05	0.0006473	4.367
8	RNASEH2A	4.78067	Up	4.40076e-07	0.0002339	5.051
9	SEMA3C	4.67206	Up	2.60647e-07	0.0002552	5.15
10	CIB2	4.60158	Up	2.71571e-06	0.0004511	4.691
11	AGPAT1	4.56081	Up	6.59763e-06	0.0005455	4.506
12	ZNF211	4.49916	Up	1.00401e-06	0.000322	4.891
13	FBLN5	4.39675	Up	4.48659e-06	0.0004769	4.587
14	DEAF1	4.32391	Up	1.42019e-06	0.0003774	4.822
15	APPBP2	4.0477	Up	2.68052e-06	0.0004575	4.694
16	CAPN5	2.41471	Up	8.53288e-06	0.0005901	4.451
17	MPP1	1.72087	No	0.948218	0.957	0.06495
18	NOBOX	1.69554	Up	0.000872946	0.004523	3.329
19	CACNA1S	1.68093	No	0.359288	0.4191	0.9167
20	CHRNB2	1.64012	No	0.162866	0.2122	1.395
21	WDR19	1.60496	Up	0.00379914	0.0112	2.894
22	CHRNA2	1.60168	No	0.19381	0.2463	1.299
23	CACNA1H	1.59908	No	0.139628	0.186	1.477
24	MAGEA2	1.59308	Up	3.84341e-06	0.0004613	4.62
25	PNLIPRP3	1.58953	No	0.172915	0.2237	1.363
26	KLHDC3	1.50438	Up	0.00128835	0.005635	3.219
27	RPL10A	1.49334	No	0.112545	0.1549	1.587
28	ZNF273	1.43751	Up	0.0231265	0.04223	2.271
29	PNMAL1	1.42836	Up	0.0011069	0.005175	3.262
30	CACNA1G	1.40807	No	0.207269	0.2609	1.261
31	CACNA1F	1.40406	No	0.167336	0.2173	1.381
32	NHSL1	1.39352	Up	2.83339e-06	0.0004544	4.683
33	CHRNA4	1.37987	No	0.251301	0.3076	1.147
34	SON	1.3593	No	0.0819434	0.1184	1.74
35	CA3	1.34605	Up	0.0412774	0.06727	2.041
36	LOC100506497	1.33415	Up	7.49038e-05	0.001398	3.96
37	MYO1C	1.33388	Up	0.00218894	0.00782	3.063
38	MAG	1.33117	Up	9.04723e-07	0.000306	4.911
39	MESDC1	1.3281	Up	0.000263373	0.002453	3.649
40	MXD1	1.322	Up	4.86654e-06	0.000492	4.57
41	DTD2	1.31869	Up	0.0374492	0.06206	2.081
42	TIAF1	1.31761	Up	1.76582e-05	0.0007398	4.293
43	FAIM3	1.30119	Up	1.01722e-05	0.0006245	4.413
44	FBRSL1	1.29835	Up	0.0385298	0.06353	2.069
45	LOC100505841	1.2979	Up	3.60893e-05	0.001002	4.131
46	MARCKS	1.29661	Up	8.0346e-06	0.0005861	4.464
47	EBAG9	1.29217	Up	5.41856e-06	0.0005143	4.548
48	HHLA3	1.2807	Up	0.0283443	0.04968	2.192
49	SMAD1	1.27949	Up	4.8397e-06	0.0004947	4.572
50	MAGEA1	1.25597	Up	3.4629e-05	0.000979	4.141
51	PHACTR3	1.25564	Up	0.000425305	0.003126	3.524
52	AIFM1	1.25286	Up	0.000108006	0.001635	3.872
53	PDCD5	1.2512	Up	1.84066e-05	0.000746	4.283
54	AQP12B	1.24938	Up	0.000878787	0.004536	3.327
55	SMAD9	1.24904	Up	2.35608e-06	0.0004472	4.72
56	MDH1B	1.24745	Up	1.34311e-05	0.000661	4.353
57	BCL7B	1.24411	Up	1.23837e-05	0.0006526	4.371
58	METTL23	1.22375	Up	0.000140329	0.001834	3.808
59	RPL19	1.22323	No	0.15059	0.1983	1.437
60	TYW5	1.19169	Up	0.0349518	0.05871	2.109
61	CACNA1I	1.19091	No	0.232715	0.2884	1.193
62	FAM213B	1.18542	No	0.0763971	0.1117	1.772
63	TNFSF18	1.17959	Up	7.70074e-06	0.0005684	4.473
64	IKBIP	1.17763	Up	0.00063344	0.003828	3.417
65	SF3A3	1.17658	Up	0.00329449	0.0102	2.939
66	PRR21	1.16964	Up	3.60124e-05	0.001001	4.132
67	DPY19L4	1.16958	Up	0.00497418	0.01339	2.809
68	KIF14	1.16806	Up	0.0239329	0.04338	2.258
69	KALRN	1.16546	Up	2.43537e-05	0.0008516	4.221
70	RPL30	1.16386	Up	0.005019	0.01347	2.806
71	UTS2	1.15716	Up	4.7936e-05	0.001106	4.065
72	LSM11	1.1515	Up	3.35077e-05	0.0009649	4.148
73	PNPLA6	1.15081	Up	0.000639155	0.003842	3.414
74	RPL14	1.14396	No	0.121065	0.1647	1.55
75	TMEM219	1.14207	Up	0.00571288	0.01476	2.764
76	MATN1	1.12499	Up	0.0157535	0.03124	2.415
77	NPR2	1.12119	Up	0.00015193	0.001898	3.788
78	MAGEA9	1.11992	Up	0.00415232	0.01188	2.866
79	RPL24	1.1196	No	0.102449	0.1428	1.633
80	TUFT1	1.10939	Up	0.00251109	0.008552	3.022
81	SLC22A6	1.10684	Up	0.000662026	0.003927	3.405
82	HRH3	1.10619	No	0.050441	0.07884	1.956
83	DNAJA3	1.09748	Up	1.06787e-05	0.0006286	4.403
84	RNF115	1.0973	Up	0.0462075	0.0733	1.993
85	NEDD8	1.09636	Up	0.000852295	0.004476	3.335
86	GRAP	1.08933	Up	0.005024	0.01348	2.805
87	EPPIN-WFDC6	1.08658	Up	6.36651e-06	0.0005433	4.514
88	GLRA2	1.08634	Up	0.0128129	0.0267	2.489
89	ZBTB6	1.08567	Up	0.001453	0.006036	3.184
90	PGLYRP1	1.08515	Up	1.90395e-05	0.0007584	4.276
91	IER3	1.08327	Up	4.38695e-05	0.00107	4.086
92	PSMD6	1.08259	Up	0.00230239	0.008089	3.048
93	LOC143666	1.0814	No	0.100575	0.1407	1.642
94	MOG	1.08051	No	0.0981092	0.1378	1.654
95	MAGED2	1.07758	Up	0.000301416	0.002595	3.614
96	NMRK2	1.06998	Up	0.00180079	0.006886	3.121
97	PLXDC1	1.06654	No	0.249702	0.306	1.151
98	NACA	1.06528	Up	0.000168946	0.001988	3.761
99	VPS41	1.06413	No	0.0599428	0.09105	1.881
100	LDB3	1.06408	Up	8.26892e-06	0.0005826	4.458
101	PRAMEF14	1.05854	Up	0.000524365	0.003484	3.468
102	WDR92	1.0584	Up	0.00223098	0.007921	3.058
103	TMEM171	1.05557	Up	0.000456303	0.003237	3.505
104	TFAP2A	1.04325	Up	0.00395135	0.0115	2.882
105	PLXNC1	1.0388	Up	1.26613e-05	0.000647	4.366
106	CYP4F22	1.03651	Up	0.0014011	0.005897	3.194
107	DNAJC7	1.03398	No	0.159253	0.2082	1.408
108	LOC100506526	1.0312	Up	2.78933e-05	0.0009119	4.19
109	PARD3B	1.02738	Up	0.0417505	0.06784	2.036
110	LANCL2	1.02639	No	0.445614	0.5029	0.7627
111	NOXRED1	1.02473	Up	0.000431879	0.003151	3.52
112	FRMPD1	1.02335	Up	4.85736e-06	0.0004938	4.571
113	MMP10	1.02286	Up	0.0152529	0.03052	2.426
114	MYOM3	1.02269	No	0.269972	0.3273	1.103
115	PRKRIR	1.02096	Up	9.24614e-07	0.0003071	4.907
116	GYLTL1B	1.02066	Up	0.00652852	0.01626	2.72
117	ERGIC1	1.01733	Up	8.15145e-06	0.0005855	4.461
118	CD200	1.01455	Up	0.0169441	0.0331	2.388
119	MACROD2	1.01439	Up	0.000356725	0.002839	3.57
120	LOC101927085	1.01224	Up	0.00255326	0.00865	3.017
121	MCM6	1.01101	Up	0.0210745	0.03923	2.307
122	SDS	1.00956	Up	0.00152676	0.006223	3.17
123	WDR45	0.999927	Up	0.00146295	0.006062	3.182
124	LOC101928722	0.998268	Up	0.00888638	0.02044	2.616
125	SYCE3	0.996626	Up	0.00161574	0.006444	3.153
126	ILVBL	0.994333	Up	8.75451e-06	0.0005943	4.446
127	SCARA5	0.993173	Up	0.000844758	0.004457	3.338
128	CLP1	0.987394	Up	0.0026801	0.008909	3.002
129	ABCA1	0.980072	Up	6.95845e-06	0.0005485	4.495
130	C3orf38	0.980012	Up	0.00475178	0.01299	2.823
131	NDUFB8	0.979663	Up	0.0053736	0.01416	2.784
132	FLJ32255	0.9782	No	0.22401	0.2788	1.216
133	ZBTB8A	0.975912	Up	1.51126e-06	0.0003905	4.81
134	WDR4	0.971986	Up	0.00246272	0.008451	3.028
135	KDELR3	0.968074	Up	0.000164966	0.001958	3.767
136	ACLY	0.965982	Up	0.00137787	0.005841	3.199
137	LOC101928841	0.961243	Up	0.00312955	0.009874	2.955
138	TGM7	0.961165	Up	0.000173089	0.002004	3.755
139	BTNL3	0.956849	Up	0.000393709	0.002991	3.544
140	MYLIP	0.949633	Up	0.00305262	0.009733	2.962
141	MYO1E	0.949159	Up	0.0425414	0.0688	2.028
142	OR52W1	0.947752	No	0.31049	0.3697	1.014
143	DCTN6	0.94412	Up	0.00313522	0.009887	2.954
144	FGF4	0.94357	Up	0.00608743	0.01545	2.743
145	MYO7A	0.943059	No	0.190649	0.243	1.309
146	PRR31	0.940806	Up	0.0221722	0.04084	2.287
147	TRIM43B	0.94027	Up	0.000478883	0.003325	3.492
148	ZFYVE20	0.935577	No	0.81868	0.8462	0.2292
149	SLC4A10	0.927552	Up	0.000278759	0.002517	3.634
150	GORASP1	0.92277	Up	4.35295e-05	0.001065	4.088
151	MED23	0.922078	No	0.074741	0.1096	1.782
152	ADAP1	0.92194	Up	0.000160786	0.001942	3.774
153	IGDCC4	0.9216	Up	0.00322284	0.01006	2.946
154	FTH1P18	0.919891	Up	0.00962697	0.02168	2.589
155	LOC100130992	0.919582	Up	3.35975e-05	0.000966	4.148
156	ASIC1	0.918646	Up	6.51516e-06	0.0005509	4.509
157	CCT8	0.918224	Up	0.0046799	0.01285	2.828
158	LOC102724702	0.91795	Up	0.000180975	0.002044	3.744
159	GRM2	0.916298	No	0.591185	0.6434	0.5371
160	KIAA1244	0.915025	Up	2.33478e-05	0.0008368	4.23
161	PBXIP1	0.911054	Up	1.87356e-05	0.0007544	4.279
162	LINGO4	0.909768	Up	0.00015607	0.00192	3.781
163	MAGI2	0.903104	Up	0.0148738	0.02987	2.435
164	JDP2	0.901351	Up	0.00273839	0.009051	2.996
165	C11orf58	0.901146	Up	0.00196534	0.007293	3.095
166	SPINT2	0.898303	Up	0.0117119	0.02498	2.521
167	LOC101928552	0.896116	Up	0.000848654	0.004466	3.336
168	B3GNT1	0.896002	Up	0.000375535	0.002917	3.557
169	CAMK2N2	0.894969	No	0.387427	0.4465	0.8643
170	LOC100506730	0.893792	Up	0.000442483	0.003188	3.513
171	LOC102723942	0.892708	No	0.0722071	0.1064	1.798
172	TEX38	0.891122	Up	0.00299605	0.009616	2.968
173	F2RL3	0.890198	No	0.821523	0.8486	0.2256
174	ZBTB41	0.889275	Up	0.00183342	0.006965	3.116
175	DNM1P50	0.886579	Up	7.20636e-06	0.0005539	4.488
176	TMEM14B	0.885445	No	0.404811	0.4632	0.8331
177	SLC22A8	0.882324	Up	0.000443712	0.003194	3.513
178	CSRP2BP	0.882163	Up	1.73342e-05	0.0007328	4.297
179	KCNG1	0.881417	No	0.243977	0.3	1.165
180	ERICH3	0.880648	No	0.0940088	0.133	1.675
181	RFFL	0.879498	Up	0.00536301	0.01414	2.784
182	PGF	0.879491	No	0.0680364	0.1014	1.825
183	NKAIN4	0.876682	Up	0.00140606	0.005912	3.193
184	FBXO2	0.876169	Up	0.0057946	0.01489	2.759
185	SNAI3	0.875336	Up	0.000150933	0.001889	3.79
186	LILRB1	0.872865	Up	3.45784e-05	0.0009805	4.141
187	TECTA	0.871219	Up	0.0126511	0.02642	2.493
188	NAA30	0.869587	Up	0.0037943	0.01119	2.895
189	MYO16	0.869173	No	0.130767	0.1759	1.511
190	HPR	0.868805	No	0.0530101	0.08209	1.935
191	ZNF286A	0.868459	Up	0.000329514	0.002723	3.591
192	SLC38A3	0.865992	Up	0.000159784	0.00194	3.775
193	ERCC4	0.865666	Up	0.000193212	0.002107	3.728
194	VEGFB	0.86422	Up	0.0185254	0.03541	2.355
195	EVI5L	0.863873	Up	0.000803568	0.004335	3.352
196	NUDCD2	0.863742	Up	0.000282515	0.002527	3.631
197	ZNF526	0.863019	Up	0.000193409	0.002105	3.727
198	SREK1	0.862881	Up	0.0210116	0.03915	2.308
199	ALS2	0.861701	No	0.104325	0.145	1.624
200	ZNF266	0.860656	Up	0.0263489	0.04689	2.221
201	ABCA2	0.860475	Up	0.000610549	0.003768	3.427
202	SERPINB2	0.860247	No	0.0630927	0.09506	1.859
203	TRIM64	0.860083	Up	0.0119357	0.02532	2.514
204	ISCA2	0.859703	Up	0.00114834	0.005269	3.251
205	MPPED1	0.858323	Up	0.00167408	0.006584	3.143
206	ERVV-1	0.858322	Up	0.000160235	0.001941	3.775
207	TXNL4A	0.856312	Up	0.00195212	0.007257	3.097
208	RPL27A	0.854009	Up	0.00349833	0.01062	2.92
209	SMPDL3A	0.850378	Up	0.000529641	0.0035	3.465
210	TASP1	0.850091	No	0.142403	0.189	1.467
211	SUPT20HL2	0.849036	Up	3.05883e-05	0.0009313	4.169
212	GTF2H2C	0.845687	Up	0.000504045	0.003415	3.479
213	ARSI	0.844493	Up	0.000586759	0.003706	3.438
214	MURC	0.843637	Up	5.17191e-05	0.001154	4.048
215	EDA2R	0.84328	Up	4.80683e-06	0.000494	4.573
216	PNRC1	0.840448	Up	0.000707312	0.004081	3.387
217	RBM8A	0.839866	Up	1.62708e-05	0.0007172	4.311
218	ZNF619	0.838329	Up	0.000993009	0.004857	3.293
219	OLFM3	0.837739	Up	0.0236466	0.04299	2.263
220	CALCOCO1	0.83724	Up	0.00212271	0.007684	3.073
221	CCDC154	0.837083	Up	0.00112132	0.005197	3.258
222	FAU	0.835815	No	0.210883	0.2647	1.251
223	RPS19	0.833647	No	0.35622	0.4159	0.9226
224	ARRDC4	0.833383	No	0.386784	0.4459	0.8655
225	LOC400499	0.830212	Up	0.0217592	0.04025	2.295
226	GTF2H3	0.829742	Up	8.09431e-05	0.001455	3.942
227	DYNLL2	0.828731	No	0.511033	0.5672	0.6572
228	EIF4A2	0.828248	No	0.530765	0.5861	0.6268
229	SUB1	0.827521	Up	0.000935272	0.004688	3.309
230	FAM66D	0.826267	Up	0.000209994	0.002182	3.707
231	TLCD2	0.825637	Up	0.000295652	0.002575	3.619
232	A2M	0.825497	No	0.0572486	0.08765	1.901
233	PQLC3	0.823622	Up	3.85571e-05	0.001023	4.116
234	TG	0.821199	Up	0.00481469	0.01311	2.819
235	ARPP21	0.820938	Up	0.0039393	0.01147	2.883
236	ERCC6L2	0.818121	Up	0.0013441	0.005761	3.206
237	TGIF2	0.817425	Up	3.56894e-06	0.0004675	4.635
238	GABRD	0.816621	Up	0.00345864	0.01053	2.924
239	KLK8	0.816295	No	0.174799	0.2257	1.357
240	LOC149373	0.815492	Up	0.00256457	0.008677	3.016
241	IL1RAPL1	0.811802	Up	0.0023283	0.008155	3.045
242	KCNE4	0.811557	No	0.183869	0.2356	1.329
243	FPR3	0.809524	No	0.0629438	0.09487	1.86
244	STON1	0.808852	No	0.804666	0.8343	0.2473
245	LOC101928206	0.808672	Up	0.00054934	0.003577	3.455
246	COPS8	0.808559	Up	0.000210282	0.002184	3.706
247	LOC101928592	0.806818	Up	0.00118211	0.005358	3.243
248	DCAF12L1	0.806423	Up	0.000415248	0.003079	3.53
249	LILRA1	0.806295	Up	0.0207354	0.03872	2.313
250	C12orf10	0.806154	Up	9.59729e-06	0.0006177	4.426
251	MSL3	0.801554	Up	0.00191796	0.00717	3.103
252	EGF	0.801211	Up	0.00375597	0.01112	2.898
253	TMPRSS11A	0.797664	Up	0.000128513	0.00178	3.829
254	LINC00452	0.796986	Up	0.000201807	0.002139	3.717
255	OTUD5	0.79578	No	0.938515	0.9488	0.07714
256	RSPO3	0.795728	Up	4.41257e-05	0.00107	4.085
257	BCL7C	0.79555	No	0.265325	0.3224	1.114
258	KCP	0.795114	Up	0.00756202	0.01813	2.671
259	ZNF707	0.794356	Up	0.0244762	0.04416	2.25
260	SNORA59B	0.793549	Up	0.000863084	0.004504	3.332
261	HCST	0.793443	Up	0.00281651	0.009219	2.987
262	AIPL1	0.793144	Up	0.000219452	0.00223	3.696
263	CSDC2	0.791646	No	0.273554	0.3311	1.095
264	ZNF705D	0.789884	Up	0.0321651	0.05493	2.142
265	AMER1	0.789822	Up	0.000146363	0.001871	3.797
266	CASQ2	0.789451	No	0.9616	0.968	0.04815
267	LILRB4	0.789397	Up	9.44903e-05	0.001546	3.904
268	HOOK2	0.78916	Up	0.00165164	0.006538	3.147
269	SFTPA2	0.787946	Up	0.0101928	0.02261	2.569
270	TXNRD3NB	0.787876	Up	0.0060135	0.01532	2.747
271	SH2D6	0.787862	Up	0.000513399	0.003446	3.474
272	GJB3	0.787541	No	0.836745	0.8616	0.2061
273	ZNF862	0.786891	Up	0.000702375	0.004063	3.389
274	GPR176	0.785098	Up	0.00243491	0.008399	3.031
275	RAN	0.78443	Up	0.0044809	0.01249	2.842
276	TBC1D3P6	0.782914	Up	0.0275141	0.04847	2.204
277	GOLGA6L6	0.782887	Up	0.0494854	0.07755	1.964
278	DEFB121	0.782753	No	0.373296	0.4326	0.8903
279	VPS18	0.78202	No	0.694768	0.738	0.3924
280	SETD8	0.781137	Up	0.000683772	0.004006	3.396
281	WFDC1	0.780823	Up	1.05067e-05	0.0006284	4.406
282	OCSTAMP	0.780557	Up	0.00105719	0.005041	3.275
283	POLR1D	0.780139	Up	0.00623823	0.01573	2.735
284	CDIPT	0.779543	Up	0.000749559	0.004186	3.371
285	CAMSAP3	0.779027	Up	0.000844105	0.004454	3.338
286	SIX2	0.778131	Up	4.73037e-05	0.0011	4.069
287	OR51M1	0.777838	No	0.429999	0.4875	0.7892
288	LRRC3B	0.777274	Up	0.00210811	0.007656	3.075
289	GALNT15	0.777128	Up	0.0130448	0.02706	2.483
290	PDIA5	0.777006	Up	0.00530965	0.01404	2.788
291	TRAP1	0.775791	Up	0.00220493	0.007854	3.061
292	CCDC73	0.774715	Up	2.88407e-06	0.0004508	4.679
293	RPL21	0.774048	Up	0.0204559	0.03831	2.318
294	TATDN3	0.772767	Up	1.88398e-06	0.0003982	4.765
295	GPA33	0.77122	Up	0.000239601	0.002335	3.673
296	TUBA3C	0.771188	Up	0.000294769	0.002573	3.62
297	SPATA12	0.769573	Up	8.72465e-05	0.0015	3.924
298	FCRL6	0.769088	Up	0.000593894	0.00373	3.434
299	OR52N4	0.768627	No	0.320474	0.3798	0.9935
300	LOC100506470	0.768092	Up	7.24645e-05	0.001377	3.968
301	SERINC3	0.768068	Up	0.00323056	0.01008	2.945
302	C10orf71	0.767206	Up	0.0370552	0.06153	2.085
303	RIC8A	0.767093	Up	1.47404e-05	0.0006977	4.333
304	FUT9	0.767051	Up	0.000187709	0.002077	3.735
305	ZNF230	0.766994	Up	0.00315413	0.009924	2.952
306	GTF2H4	0.766553	Up	0.00035541	0.002835	3.571
307	FGF2	0.766535	Up	0.00485315	0.01318	2.817
308	CCDC85B	0.766051	Up	0.00129557	0.005648	3.217
309	TRAM1L1	0.765177	Up	0.000647064	0.003873	3.411
310	NRG3	0.764358	Up	0.000270686	0.002484	3.642
311	SPIN4	0.764316	Up	0.000199787	0.002133	3.719
312	SCAMP2	0.763132	Up	0.00213373	0.007709	3.071
313	CHMP4B	0.761496	Up	8.39948e-05	0.001477	3.933
314	PRB2	0.761051	Up	0.00442095	0.01237	2.846
315	CCDC182	0.760733	Up	0.00289922	0.009409	2.978
316	FSTL5	0.76034	Up	0.000236314	0.002328	3.677
317	NAA11	0.759367	No	0.192733	0.2451	1.303
318	SLC25A3	0.757001	No	0.865565	0.8861	0.1693
319	MYF5	0.756932	Up	0.0350346	0.05881	2.108
320	SBNO2	0.755978	Up	9.99416e-05	0.001582	3.891
321	PREP	0.755401	No	0.248037	0.3042	1.155
322	IZUMO1	0.754994	Up	0.0218255	0.04034	2.293
323	SH2D7	0.754568	Up	0.00145047	0.006031	3.184
324	RPL17	0.754462	Up	0.00173953	0.00674	3.131
325	MFAP1	0.753815	No	0.124094	0.1683	1.538
326	C1orf174	0.752891	Up	0.000614868	0.003779	3.425
327	PACRGL	0.752577	Up	5.17821e-05	0.001154	4.047
328	TMEM45B	0.752252	Up	0.0285678	0.04994	2.189
329	TOMM34	0.751488	Up	0.00099456	0.004862	3.292
330	LILRA3	0.751106	Up	0.00167714	0.006593	3.142
331	TRDN	0.749898	No	0.0618686	0.0935	1.867
332	MUCL1	0.749411	Up	0.0354931	0.05943	2.103
333	HBS1L	0.749224	Up	0.0109248	0.02373	2.545
334	C1orf234	0.749063	Up	0.0377236	0.06241	2.078
335	TM4SF19	0.748651	Up	0.000725007	0.004123	3.38
336	UHRF1BP1L	0.74745	No	0.867763	0.8881	0.1665
337	VWF	0.746854	Up	0.00583775	0.01497	2.757
338	LOC101928624	0.746618	Up	8.3552e-05	0.001473	3.934
339	FAM228A	0.746468	Up	0.000153517	0.001905	3.785
340	MPV17	0.746379	Up	0.00118155	0.005357	3.243
341	CLRN2	0.744022	Up	0.0016307	0.006486	3.15
342	CCDC174	0.74401	Up	0.000111228	0.001658	3.865
343	RP1L1	0.743292	No	0.256871	0.3133	1.134
344	HDX	0.74312	Up	0.000278103	0.002515	3.635
345	NEFM	0.742607	No	0.0794586	0.1155	1.754
346	HAPLN2	0.741799	Up	3.40544e-05	0.0009731	4.145
347	OLIG1	0.741413	Up	0.0014874	0.006112	3.177
348	TNFRSF13C	0.740824	Up	4.67545e-06	0.0004832	4.579
349	TAX1BP1	0.74028	Up	6.93807e-06	0.0005492	4.496
350	XKR9	0.740001	Up	0.000236925	0.002329	3.676
351	CMTM5	0.739244	Up	0.00199896	0.007369	3.09
352	MYL10	0.737928	No	0.914204	0.9278	0.1077
353	GMEB1	0.735988	Up	0.000677555	0.003987	3.399
354	CORO1A	0.73573	Up	0.00712456	0.01739	2.691
355	TBX6	0.735662	Up	0.000332777	0.002737	3.588
356	LOC390956	0.735068	Up	0.00372312	0.01105	2.901
357	C9orf135	0.734966	Up	0.000190813	0.002089	3.731
358	MSMP	0.734926	Up	0.0227368	0.04167	2.278
359	RPL3	0.734874	Up	0.00966253	0.02172	2.588
360	C9orf47	0.734493	Up	0.000405778	0.003038	3.536
361	ADAM10	0.733783	No	0.124337	0.1685	1.537
362	VANGL2	0.733549	Up	1.02733e-05	0.0006266	4.411
363	CELF2-AS1	0.732441	Up	0.00122923	0.005466	3.232
364	TMSB15A	0.731421	Up	1.32567e-06	0.0003736	4.836
365	MPST	0.729053	Up	0.000658245	0.003911	3.406
366	LOC101927910	0.728874	Up	0.00318017	0.009974	2.95
367	GFRA4	0.728391	Up	8.59003e-06	0.0005875	4.45
368	SMEK2	0.727569	Up	0.000181914	0.002048	3.743
369	C3orf84	0.72717	Up	0.00411398	0.01181	2.869
370	ICAM5	0.726847	Up	0.00581987	0.01493	2.758
371	SLC17A3	0.72664	Up	0.017533	0.03395	2.375
372	WFIKKN1	0.726029	No	0.448959	0.5062	0.7572
373	TBC1D16	0.725986	Up	6.4996e-05	0.001304	3.994
374	SCAI	0.725442	Up	0.000275403	0.002504	3.637
375	ERV3-1	0.725218	Up	1.29427e-05	0.0006542	4.361
376	TMEM114	0.725103	Up	0.00435731	0.01226	2.851
377	KIAA0100	0.724284	Up	2.95858e-07	0.0002201	5.126
378	WDR81	0.723807	Up	0.000311617	0.00263	3.605
379	FAM109B	0.723258	Up	0.000243403	0.00235	3.669
380	GCNT7	0.722905	Up	0.000867336	0.004516	3.33
381	CXorf56	0.722821	Up	0.000838899	0.00444	3.34
382	RFPL3	0.722188	Up	4.84688e-05	0.001116	4.063
383	LOC102724924	0.721985	Up	0.0125847	0.02631	2.495
384	PNPLA5	0.72192	Up	0.000713396	0.004102	3.384
385	CRHR1	0.721457	Up	0.0288973	0.05042	2.185
386	MAGEA10	0.7206	Up	0.00094629	0.004723	3.306
387	BEND2	0.720327	Up	0.00277974	0.009139	2.991
388	FGF7	0.719642	Up	0.000636379	0.003836	3.416
389	CYP2B6	0.719562	No	0.109369	0.151	1.601
390	CCL27	0.717744	Up	1.19836e-05	0.0006556	4.378
391	LIN7B	0.716987	Up	0.00062515	0.003812	3.42
392	ZNF234	0.715885	Up	0.0413891	0.0674	2.04
393	AQP5	0.71549	Up	0.0328719	0.05593	2.134
394	FKBP9	0.715457	Up	0.000115659	0.001686	3.855
395	LOC100130872	0.714738	Up	1.54674e-05	0.0007018	4.322
396	FCRL3	0.714232	Up	0.00031647	0.002652	3.601
397	AVPI1	0.713759	Up	3.26295e-05	0.0009499	4.154
398	EFNB2	0.712645	Up	0.0024439	0.00842	3.03
399	FAM73A	0.712171	Up	0.000499368	0.003396	3.481
400	SLC7A14	0.711764	Up	4.33713e-05	0.001063	4.089
401	CLEC19A	0.711625	Up	0.000680684	0.003994	3.397
402	FOXI3	0.711277	Up	0.000216053	0.002216	3.699
403	C6orf52	0.710544	Up	0.000710734	0.004093	3.385
404	SMIM10	0.710094	Up	8.24838e-06	0.0005856	4.459
405	DNAAF1	0.709321	Up	0.0115553	0.02473	2.525
406	FAM65C	0.708287	Up	0.00477012	0.01302	2.822
407	SGK494	0.708136	Up	0.0138571	0.02828	2.461
408	AGAP2	0.708129	No	0.229566	0.2848	1.201
409	LOC101928641	0.706586	No	0.522731	0.5784	0.6391
410	PLAC1	0.706558	Up	0.0118616	0.0252	2.516
411	SLC26A1	0.706288	Up	0.0013286	0.005734	3.21
412	LRRC4C	0.705561	Up	1.95962e-05	0.0007626	4.269
413	CA5B	0.705281	Up	0.00121164	0.005425	3.236
414	POP7	0.704438	Up	5.26529e-05	0.001159	4.044
415	DENND4A	0.704421	Up	4.06536e-05	0.001043	4.104
416	DYNLT3	0.703369	Up	0.0110339	0.0239	2.542
417	PCYT1B	0.703263	Up	0.00121549	0.005435	3.235
418	MRPS31	0.702885	Up	1.05002e-05	0.0006301	4.407
419	MEOX1	0.702603	No	0.333711	0.3932	0.9667
420	MEA1	0.702348	Up	0.00619762	0.01566	2.737
421	CNTN2	0.702102	Up	2.57357e-06	0.0004559	4.702
422	TMEM88B	0.702084	Up	0.000196005	0.002115	3.724
423	BHMT2	0.701983	Up	0.000464219	0.003264	3.501
424	VPS16	0.701914	No	0.538279	0.5935	0.6154
425	SLC6A4	0.701295	Up	0.0315447	0.0541	2.15
426	SLC36A4	0.701272	Up	0.000724816	0.004125	3.38
427	TPSAB1	0.701179	No	0.12636	0.1709	1.529
428	C16orf90	0.700892	No	0.596736	0.6486	0.5291
429	SLC2A11	0.700715	Up	0.00278819	0.009152	2.99
430	RPL7	0.700042	Up	0.00395542	0.0115	2.882
431	TMEM207	0.699797	Up	0.00275022	0.009079	2.994
432	ZNF264	0.699349	Up	0.000499399	0.003395	3.481
433	FANCC	0.6988	Up	8.88111e-06	0.0005964	4.443
434	LOC100287010	0.698634	Up	4.28506e-05	0.001063	4.092
435	MPP2	0.698573	Up	0.00873679	0.02015	2.622
436	IKZF2	0.697231	Up	5.06426e-05	0.001141	4.053
437	TMEM139	0.696706	Up	0.00181207	0.006916	3.119
438	TUBG1	0.69619	Up	0.000183328	0.002057	3.741
439	ANKLE1	0.694755	Up	0.00488035	0.01322	2.815
440	PDF	0.694557	Up	0.000223922	0.002253	3.69
441	CCNI2	0.693941	Up	0.00559183	0.01454	2.771
442	RPLP0	0.692113	No	0.0920844	0.1306	1.685
443	SLC5A11	0.691631	Up	0.00794171	0.0188	2.655
444	ZBED5	0.691275	Up	0.00298374	0.009589	2.969
445	OR6K3	0.690406	No	0.0712451	0.1053	1.804
446	ST14	0.690355	Up	0.0156181	0.03103	2.418
447	CXorf30	0.688415	No	0.0594895	0.09045	1.885
448	TIMM17B	0.688269	Up	0.00716587	0.01746	2.689
449	RGSL1	0.688034	Up	1.55052e-05	0.0007001	4.321
450	BHLHA9	0.687793	Up	0.00507821	0.01359	2.802
451	LOC100132304	0.687723	No	0.967618	0.973	0.0406
452	GPHN	0.687626	Up	0.00415362	0.01188	2.866
453	P2RX5	0.687219	No	0.0646095	0.09692	1.848
454	EDARADD	0.686812	Up	0.00121012	0.005419	3.236
455	CNTRL	0.686774	Up	0.000239094	0.002336	3.674
456	VMO1	0.686634	Up	0.0190185	0.03611	2.345
457	PDCL2	0.685097	Up	0.000107198	0.001628	3.874
458	RCN3	0.684938	Up	5.53471e-06	0.0005148	4.543
459	FSTL1	0.684264	No	0.202498	0.2559	1.274
460	S100G	0.683435	Up	0.00312374	0.009862	2.955
461	LOC100289230	0.683375	Up	0.000374359	0.002913	3.558
462	NISCH	0.683367	Up	0.00120779	0.005416	3.237
463	RPS4Y2	0.683322	Up	6.97038e-06	0.0005471	4.495
464	LOC101927681	0.68291	Up	0.0039109	0.01143	2.885
465	MRPL23	0.682852	Up	0.0021948	0.007833	3.063
466	RBM12B	0.682521	Up	0.000148222	0.001876	3.794
467	SERPINB7	0.682519	Up	0.0444422	0.07115	2.01
468	NUTM2A	0.682423	Up	0.000839019	0.004439	3.34
469	LOC100996318	0.681749	Up	2.86082e-05	0.0009191	4.184
470	PCDHA1	0.681535	No	0.680856	0.7256	0.4113
471	LOC338667	0.681017	Up	0.0455776	0.07256	1.999
472	C8orf87	0.680346	Up	0.00017094	0.001992	3.758
473	ABCA12	0.679986	No	0.0562939	0.08644	1.909
474	PCDHGB5	0.679683	Up	0.000899777	0.004587	3.32
475	C4orf26	0.679623	No	0.167995	0.218	1.379
476	ZFP41	0.679477	Up	0.00361612	0.01085	2.91
477	TMPRSS11D	0.679433	No	0.393751	0.4526	0.8528
478	TBCA	0.679359	Up	0.000341473	0.00277	3.582
479	HNRNPCL2	0.678442	Up	0.000244268	0.002353	3.668
480	ERVW-1	0.678391	Up	0.000902578	0.004594	3.319
481	VSIG4	0.678173	No	0.980978	0.9842	0.02384
482	CTCFL	0.678134	Up	0.00175478	0.006778	3.129
483	LRRC1	0.67774	Up	0.00246632	0.008454	3.027
484	KERA	0.677325	Up	2.87744e-05	0.0009229	4.183
485	TAL1	0.677313	Up	0.000186517	0.002074	3.737
486	NCR1	0.677298	Up	0.00434915	0.01224	2.852
487	SLC22A7	0.677189	Up	6.39616e-05	0.001293	3.998
488	PCDHGA8	0.677091	No	0.95545	0.963	0.05586
489	FAM155A	0.676584	Up	0.00113626	0.005241	3.254
490	RPL23A	0.676536	Up	0.00962194	0.02167	2.589
491	C5	0.6764	Up	0.0481215	0.07585	1.976
492	MYH15	0.676309	No	0.0743243	0.1091	1.785
493	SHISA4	0.676233	Up	0.000134189	0.001795	3.819
494	TNFAIP8L1	0.676023	Up	0.000816877	0.004377	3.347
495	CTRC	0.676006	No	0.140518	0.187	1.474
496	RPL9	0.67505	Up	0.000273713	0.0025	3.639
497	LNP1	0.674171	Up	9.67342e-05	0.001557	3.899
498	LOC101928917	0.673969	No	0.174565	0.2255	1.358
499	TBC1D2B	0.673714	Up	0.00874924	0.02018	2.622
500	USPL1	0.673692	Up	0.0214736	0.03981	2.3
501	BEND3	0.673315	Up	0.00176469	0.006801	3.127
502	TPSD1	0.673151	No	0.156815	0.2055	1.416
503	ZBED3	0.67282	Up	0.0161037	0.03181	2.407
504	UGT2B11	0.672634	Up	0.00122574	0.005459	3.233
505	OR5B12	0.672501	No	0.0994162	0.1393	1.648
506	SF3B2	0.671655	Up	0.000390272	0.002974	3.547
507	LANCL3	0.671039	Up	9.02401e-05	0.001511	3.915
508	LILRB3	0.670621	Up	0.000766248	0.004232	3.365
509	C2CD4C	0.670395	Up	0.00349583	0.01061	2.92
510	KCNS1	0.670195	Up	0.0218251	0.04034	2.293
511	MPC1L	0.669727	Up	0.000159433	0.001937	3.776
512	SELP	0.669697	Up	0.0306394	0.05285	2.162
513	LOC100996482	0.669003	Up	0.0144191	0.02918	2.447
514	LOC100289511	0.668786	Up	0.00020361	0.00214	3.714
515	P2RY14	0.668044	Up	0.000828465	0.004407	3.343
516	MLN	0.667402	No	0.192652	0.2451	1.303
517	ELMO3	0.667099	No	0.215088	0.2691	1.24
518	KAAG1	0.666786	Up	1.86708e-05	0.0007534	4.28
519	LGALS9B	0.666271	Up	0.00117297	0.005337	3.245
520	ACMSD	0.666214	Up	0.00334515	0.01032	2.934
521	SERF2	0.665322	Up	5.40593e-06	0.0005184	4.548
522	OR5T1	0.66486	No	0.242165	0.2981	1.17
523	NDUFC1	0.664178	Up	2.91184e-07	0.0002257	5.129
524	TMEFF1	0.66388	Up	0.0318383	0.0545	2.146
525	RAB42	0.663107	Up	0.000398786	0.003019	3.541
526	RPL15	0.663098	No	0.0667665	0.09969	1.833
527	DVL3	0.662501	Up	1.91949e-05	0.0007581	4.274
528	OR2M5	0.66242	Up	0.00203894	0.007474	3.085
529	MID1	0.662267	Up	0.000383116	0.002949	3.551
530	SFXN4	0.662118	Up	0.000100784	0.001585	3.889
531	CCDC144NL	0.661778	Up	0.00336419	0.01035	2.932
532	PTAR1	0.660967	Up	0.000111748	0.001656	3.864
533	TMEM174	0.660957	Up	0.000410971	0.003059	3.533
534	FAM114A2	0.660836	Up	1.01998e-07	0.0001725	5.323
535	DHX30	0.66055	Up	3.36788e-05	0.0009668	4.147
536	TRIM69	0.660349	Up	0.00212273	0.007682	3.073
537	C20orf62	0.659201	Up	0.000117087	0.001703	3.852
538	CST9L	0.658804	Up	0.00117521	0.005342	3.245
539	GLTPD2	0.658467	Up	0.00190218	0.007137	3.105
540	DPPA3	0.658305	Up	0.00342828	0.01048	2.926
541	OVCH2	0.658294	Up	4.11761e-05	0.001046	4.101
542	ASB17	0.658239	Up	0.00242014	0.008377	3.033
543	TMEM50B	0.657366	Up	0.00717247	0.01746	2.689
544	LOC100506188	0.657034	Up	2.16294e-05	0.0008015	4.247
545	MGC50722	0.656859	Up	0.00169954	0.006646	3.138
546	HBM	0.656805	Up	0.00171228	0.006675	3.136
547	TRIM43	0.656357	Up	0.000190838	0.002088	3.731
548	OR2G2	0.656	No	0.0821063	0.1186	1.739
549	ABCA3	0.655609	No	0.0789142	0.1148	1.757
550	EBLN1	0.655593	Up	0.000670214	0.003962	3.401
551	NHS	0.655529	No	0.0531166	0.08224	1.934
552	FLJ23867	0.655302	Up	0.00183929	0.006981	3.115
553	ZNF263	0.655013	Up	0.00208425	0.007599	3.078
554	PRODH2	0.654878	Up	0.000145381	0.001868	3.799
555	C2orf50	0.654816	Up	0.00952479	0.02152	2.593
556	AHSA2	0.653903	Up	0.000153692	0.001906	3.785
557	NRSN1	0.653743	Up	0.00062533	0.003811	3.42
558	ASCC3	0.653377	Up	0.000279008	0.002517	3.634
559	WDR36	0.652321	Up	0.00997362	0.02222	2.577
560	TFCP2L1	0.651597	Up	0.00457234	0.01266	2.836
561	ARRDC5	0.651257	Up	0.00112354	0.005199	3.258
562	GABRG3	0.651026	Up	0.0278735	0.049	2.199
563	NF2	0.650409	No	0.719702	0.7596	0.3589
564	C16orf91	0.650258	Up	0.00812331	0.01912	2.647
565	LOC102724633	0.650222	Up	0.0177431	0.03426	2.371
566	KIAA1462	0.650055	Up	4.88686e-07	0.0002392	5.031
567	GCSAML	0.650046	Up	0.00156842	0.006333	3.162
568	GLRA3	0.649828	No	0.633219	0.6826	0.4772
569	ANKRD33B	0.649805	Up	0.00275866	0.009097	2.993
570	DNAJC8	0.64933	Up	0.0122904	0.02584	2.504
571	INSM2	0.648927	Up	3.25714e-05	0.0009497	4.155
572	ZNF492	0.648894	Up	3.55665e-05	0.0009949	4.135
573	KIAA0895L	0.648563	Up	0.000254681	0.0024	3.658
574	HNRNPC	0.648397	No	0.276407	0.3342	1.088
575	SERP1	0.648169	Up	0.000168023	0.001979	3.763
576	MRPL10	0.648092	Up	0.000559901	0.003605	3.45
577	EARS2	0.648074	Up	0.00335757	0.01035	2.933
578	C1RL	0.647778	No	0.137654	0.1837	1.485
579	DENND1A	0.647459	Up	0.000134065	0.001795	3.819
580	PSMB4	0.64743	No	0.703143	0.7452	0.3811
581	ARHGEF4	0.64737	Up	6.00522e-05	0.001251	4.013
582	DLG5-AS1	0.647018	Up	0.000566783	0.003627	3.447
583	LOC100129520	0.646803	Up	0.00150205	0.006153	3.174
584	TCEA1	0.646206	Up	0.000426831	0.003135	3.523
585	OR52N1	0.646108	No	0.989545	0.9915	0.0131
586	C9orf106	0.646033	Up	0.00486596	0.01319	2.816
587	KIR3DL3	0.645968	Up	0.00746364	0.01795	2.675
588	KIF18A	0.645862	No	0.200569	0.2539	1.28
589	RPL34	0.645713	Up	0.00148542	0.006112	3.178
590	C16orf78	0.645696	Up	0.000834049	0.004427	3.341
591	EID3	0.645287	Up	7.52625e-05	0.001401	3.959
592	TMEM170A	0.645242	Up	0.00256568	0.008679	3.015
593	FAM72B	0.645148	Up	9.55531e-05	0.001554	3.902
594	DEFB123	0.6447	Up	0.0451539	0.07207	2.003
595	LOC199882	0.644693	Up	0.0284825	0.04985	2.191
596	IQSEC2	0.643364	Down	2.14671e-06	0.000416	4.739
597	SLC44A2	0.642838	Up	5.86102e-05	0.001228	4.018
598	MYO10	0.642783	No	0.918046	0.931	0.1029
599	USMG5	0.642529	Up	0.000187585	0.002077	3.735
600	NANOS3	0.64227	Up	0.00154795	0.006277	3.166
601	ALKBH7	0.641941	Up	0.000441474	0.003184	3.514
602	OR1N2	0.64189	No	0.0726566	0.107	1.795
603	KRT74	0.641402	Up	9.88819e-05	0.001571	3.893
604	ABCA9	0.641303	Up	0.0249778	0.04494	2.242
605	TYW3	0.641056	Up	0.0263472	0.0469	2.221
606	GIPC1	0.640725	Up	0.00352828	0.01066	2.918
607	FAM220A	0.639544	Up	0.00125694	0.005541	3.226
608	SHARPIN	0.639301	Up	0.00172182	0.006705	3.134
609	ZNF197	0.639101	Up	0.035	0.05877	2.108
610	COL8A2	0.638798	Up	0.000152666	0.0019	3.787
611	RPN1	0.638547	No	0.173865	0.2247	1.36
612	ANKRD9	0.638526	Up	5.02038e-05	0.001132	4.055
613	GRAMD1A	0.638328	Up	0.00033853	0.002763	3.584
614	RPLP2	0.63801	Up	0.000649081	0.003877	3.41
615	FAM92B	0.637683	Up	2.54712e-05	0.000871	4.211
616	MROH5	0.637463	Up	0.00147072	0.006085	3.18
617	CALCRL	0.637423	Up	0.0021115	0.007663	3.074
618	GCFC2	0.63683	Up	0.000174386	0.002009	3.753
619	ENTPD8	0.636719	Up	8.19473e-05	0.001463	3.939
620	MED26	0.636483	Up	0.00035571	0.002836	3.571
621	RHOXF2B	0.636482	Up	0.000475604	0.003315	3.494
622	ENPP7	0.635496	Up	7.96101e-07	0.0003085	4.936
623	LOC100506100	0.63515	Up	3.02636e-06	0.0004577	4.669
624	DIABLO	0.635088	Up	0.000112142	0.00166	3.863
625	TMEM173	0.634927	Up	0.00276946	0.00912	2.992
626	FBXO47	0.634701	Up	9.86143e-06	0.0006156	4.42
627	KLHDC1	0.634677	Up	0.000700822	0.004056	3.389
628	UBL5	0.634639	Up	2.13988e-05	0.0008009	4.25
629	LILRB5	0.63444	Up	0.0011173	0.005196	3.259
630	RHOXF1P1	0.634404	No	0.080864	0.1171	1.746
631	LOC101927319	0.634359	Up	0.00107475	0.005081	3.27
632	KLC3	0.633939	Up	0.0190407	0.03614	2.345
633	ERCC8	0.633916	Up	0.00111571	0.005196	3.26
634	PARP4	0.633576	Up	0.0011168	0.005196	3.259
635	HSH2D	0.633327	Up	1.81145e-05	0.0007488	4.287
636	LOC101927767	0.633232	Up	0.00127606	0.0056	3.221
637	HHLA2	0.632857	Up	0.0295471	0.05129	2.176
638	PRR4	0.632707	Up	0.00203416	0.007459	3.085
639	PAGE4	0.632621	Up	0.00264995	0.00886	3.006
640	LYRM2	0.632514	Up	0.0166868	0.03271	2.394
641	KCND1	0.631933	Up	0.00448674	0.0125	2.842
642	TCP10	0.631726	Up	0.000664358	0.003936	3.404
643	TSPY3	0.631681	Up	0.00076662	0.004232	3.365
644	TOX2	0.631591	Up	7.876e-05	0.001434	3.948
645	NRAS	0.631579	No	0.135648	0.1814	1.492
646	BPIFA3	0.631522	Up	9.39209e-05	0.001545	3.906
647	FAM199X	0.631469	Up	0.0203682	0.03816	2.319
648	CALB2	0.631006	Up	0.000156963	0.001929	3.78
649	LOC646903	0.630454	Up	4.70765e-05	0.001099	4.07
650	LOC390877	0.630096	Up	0.0395945	0.06501	2.058
651	MBOAT2	0.629948	Up	0.000628071	0.003816	3.419
652	LOC101927266	0.629739	Up	0.000239279	0.002337	3.673
653	PLEKHM1	0.629475	No	0.0852784	0.1225	1.721
654	MFAP4	0.629388	Up	0.00283477	0.009248	2.985
655	KLK15	0.628044	No	0.0582237	0.08892	1.894
656	SFMBT2	0.627987	Up	0.000292281	0.002561	3.622
657	RNPS1	0.627529	Up	0.000692074	0.004024	3.393
658	SMN1	0.627351	Up	0.00128943	0.005634	3.218
659	RAB8B	0.627324	No	0.565856	0.6193	0.5742
660	EPB41L5	0.627323	Up	0.00324308	0.0101	2.944
661	TBX15	0.627096	Up	0.000758825	0.004207	3.367
662	CPAMD8	0.626993	Up	0.00230322	0.00809	3.048
663	LYG1	0.626703	Up	2.39909e-05	0.0008484	4.224
664	INO80B	0.626582	Up	5.88297e-06	0.0005287	4.531
665	RNF24	0.626365	Up	0.0267315	0.04741	2.215
666	RGPD3	0.626261	Up	0.0355042	0.05944	2.103
667	SMN2	0.625961	Up	1.82401e-05	0.0007425	4.285
668	EPB41L4A	0.625874	Up	4.32067e-05	0.001063	4.09
669	SENP7	0.625665	No	0.688873	0.733	0.4004
670	LRRC38	0.62555	Up	0.000426801	0.003136	3.523
671	CLDN25	0.625497	Up	0.000117209	0.001703	3.852
672	EIF3H	0.625356	Up	0.0492326	0.07729	1.967
673	POMZP3	0.625179	Up	0.00153788	0.006252	3.167
674	RAI2	0.624852	Up	4.16122e-06	0.0004691	4.603
675	TLDC2	0.624772	Up	0.000621648	0.003803	3.422
676	FAM153A	0.624651	Up	5.30729e-06	0.0005142	4.552
677	MIR205HG	0.624509	No	0.0579651	0.08863	1.896
678	SLC19A3	0.624358	Up	0.000863042	0.004505	3.332
679	DCAF8L2	0.624287	Up	0.000285634	0.002536	3.628
680	ZNF517	0.624223	Up	0.00150383	0.006156	3.174
681	42628	0.623864	Up	0.00978805	0.0219	2.583
682	C14orf79	0.623736	Up	0.00615764	0.01559	2.739
683	MYO1G	0.623639	No	0.172594	0.2233	1.364
684	LINC01603	0.623533	Up	0.000974467	0.004808	3.298
685	RSPH10B2	0.622909	Up	0.00479183	0.01306	2.821
686	TSPAN33	0.622787	Up	0.000338311	0.002764	3.584
687	HSPB6	0.622759	Up	0.000157351	0.001928	3.779
688	HEXDC	0.622194	Up	0.00361971	0.01085	2.91
689	ERP27	0.621788	Up	0.000840637	0.004444	3.339
690	NDUFV3	0.621784	Up	0.0337994	0.0572	2.122
691	C8orf34	0.621731	Up	0.000608647	0.003768	3.428
692	STAG3	0.621584	Up	3.45816e-05	0.0009791	4.141
693	APRT	0.621455	Up	0.000685377	0.004005	3.395
694	SLC35E4	0.621233	Up	0.000264499	0.002456	3.648
695	FAM204A	0.621205	Up	0.000121826	0.001739	3.842
696	SH3BP5	0.621052	Up	0.00430192	0.01217	2.855
697	MITD1	0.62078	Up	2.41123e-05	0.0008511	4.223
698	RNF139	0.620731	Up	0.00385745	0.01132	2.89
699	SMCP	0.620614	Up	0.00206648	0.007548	3.081
700	GABRG2	0.620223	Up	0.0235508	0.04285	2.264
701	MYLK3	0.620176	Up	0.000724455	0.004124	3.38
702	HAS1	0.619892	Up	0.0140497	0.02859	2.456
703	TRMT11	0.619126	Up	0.000497274	0.00339	3.482
704	VSTM2B	0.618916	Up	0.00052757	0.003495	3.466
705	DCST2	0.61862	Up	7.94233e-05	0.001441	3.946
706	RUVBL2	0.618235	Up	0.000547781	0.003574	3.456
707	MYBPHL	0.618008	Up	0.00178803	0.006858	3.123
708	KRBOX4	0.617961	No	0.113404	0.1559	1.583
709	NAALAD2	0.617822	No	0.128751	0.1737	1.519
710	DMBX1	0.61761	No	0.642506	0.6907	0.4642
711	PASD1	0.617183	Up	0.000967815	0.004789	3.3
712	RLN1	0.616732	Up	1.45168e-05	0.000696	4.336
713	FOLR4	0.616428	Up	0.000931646	0.004681	3.31
714	TARP	0.616413	Up	0.00380236	0.01121	2.894
715	MANBAL	0.615748	Up	0.000950575	0.004736	3.305
716	FSTL3	0.615414	No	0.392791	0.4517	0.8546
717	KIAA0391	0.614891	Up	3.96414e-06	0.0004667	4.613
718	ZNF736	0.614863	Up	0.000183748	0.00206	3.74
719	GRIA3	0.614795	Up	0.00312188	0.009858	2.955
720	GAGE13	0.614774	Up	3.094e-05	0.0009313	4.166
721	KRTAP4-8	0.614601	Up	0.000180803	0.002046	3.744
722	TCAIM	0.614362	Up	0.0466772	0.07393	1.989
723	C18orf63	0.61395	Up	0.000464937	0.003265	3.5
724	IRF5	0.613944	Up	0.00639264	0.01602	2.727
725	RAB10	0.613596	No	0.163218	0.2126	1.394
726	AGAP1	0.613414	No	0.10208	0.1424	1.635
727	NDUFA6	0.613026	No	0.0642353	0.09647	1.851
728	SMCR8	0.612993	Up	0.000119794	0.001721	3.847
729	ZNF385B	0.612974	Up	0.00536969	0.01415	2.784
730	SPAG6	0.612817	No	0.174045	0.2249	1.359
731	CETN2	0.612716	Up	0.000538705	0.003538	3.461
732	MROH1	0.612664	Up	0.00956235	0.02158	2.591
733	CNPY3	0.611751	Up	0.00342748	0.01048	2.927
734	GHRHR	0.611602	No	0.720711	0.7605	0.3575
735	SLC16A14	0.611013	Up	0.000279052	0.002516	3.634
736	LOC101928426	0.610767	Up	0.000495508	0.003384	3.483
737	BRWD3	0.610161	Up	7.78846e-05	0.001425	3.951
738	TTC1	0.610082	Up	0.00519297	0.01382	2.795
739	POPDC2	0.609643	Up	0.000173955	0.002005	3.754
740	LOC101928647	0.609568	Up	0.00543079	0.01427	2.78
741	PRSS53	0.609299	Up	0.000275504	0.002504	3.637
742	SRSF1	0.608967	Up	2.24878e-05	0.0008202	4.239
743	UGT1A8	0.608916	Up	0.000534264	0.003522	3.463
744	PCBD1	0.608623	Down	6.88578e-06	0.0005521	4.497
745	GRIN1	0.608609	Up	0.0378352	0.06256	2.077
746	PPIAL4C	0.608441	Up	0.00108275	0.005102	3.268
747	SPATA31A6	0.6081	Up	0.000305716	0.002616	3.61
748	ALDH9A1	0.608004	Up	0.000985077	0.004835	3.295
749	TCIRG1	0.607689	Up	7.45718e-05	0.001397	3.961
750	ANKRD37	0.607531	Up	0.000666641	0.003946	3.403
751	TAF13	0.607478	Up	0.00011885	0.001713	3.848
752	ZNF501	0.60735	Up	0.00619168	0.01565	2.737
753	DOCK10	0.60734	Up	0.0136411	0.02796	2.467
754	CDY1B	0.606659	Up	0.000181072	0.002044	3.744
755	FETUB	0.60654	Up	0.000858901	0.004499	3.333
756	SLC35G4	0.606317	Up	0.00136507	0.005809	3.202
757	LSMEM1	0.606282	Up	1.15149e-05	0.0006491	4.387
758	C5AR2	0.606163	No	0.200579	0.2539	1.28
759	CBLN3	0.606056	Up	0.000663661	0.003933	3.404
760	CCL1	0.606047	Down	3.07699e-05	0.0009307	4.168
761	LOC101927662	0.605969	Up	0.000208756	0.002174	3.708
762	HTR6	0.605942	Up	0.000902382	0.004594	3.319
763	APOBEC3F	0.605842	No	0.241393	0.2973	1.172
764	PCCA	0.605618	Down	1.54161e-06	0.0003928	4.806
765	RPL18	0.605475	Up	7.6022e-06	0.0005702	4.476
766	SELV	0.60517	Up	0.00213872	0.007724	3.07
767	LOC102724975	0.605078	Up	0.0437836	0.07035	2.016
768	HSF5	0.605036	Up	2.61988e-05	0.0008829	4.204
769	MOCS2	0.605005	Up	0.000742786	0.004166	3.373
770	ALOX5AP	0.604749	Up	0.00144342	0.006016	3.186
771	NDUFA5	0.60441	Up	0.0127493	0.02658	2.491
772	SELE	0.603901	No	0.0633928	0.09541	1.856
773	NID2	0.603755	Up	0.000879108	0.004536	3.327
774	TBX10	0.603641	Up	0.000364048	0.002873	3.565
775	CPNE9	0.603325	Up	0.000771575	0.004241	3.363
776	GBP4	0.603003	Up	0.00189681	0.007127	3.106
777	CCDC136	0.602941	Up	0.000175579	0.002017	3.752
778	PAPLN	0.602769	Up	0.00320763	0.01002	2.947
779	DENND3	0.602745	Up	1.99057e-05	0.0007698	4.266
780	ZNHIT3	0.602556	Up	3.98786e-05	0.001042	4.108
781	RBM26	0.602327	Up	2.89257e-05	0.0009229	4.182
782	HAUS1	0.602106	Up	0.000188604	0.002078	3.734
783	EIF5B	0.601952	Up	0.000610121	0.003768	3.427
784	LCNL1	0.601936	Up	0.00312598	0.009866	2.955
785	OCIAD2	0.601693	Up	2.76123e-06	0.0004506	4.688
786	TCTEX1D4	0.601629	Up	0.000819705	0.004383	3.346
787	FAM13A	0.601628	Up	0.000368102	0.002893	3.562
788	C16orf54	0.601628	No	0.423964	0.4817	0.7996
789	SPATA31A3	0.601581	Up	0.00101476	0.004925	3.286
790	ARHGEF6	0.601536	Up	0.00249167	0.008512	3.024
791	TRIQK	0.601041	Up	0.010771	0.02348	2.55
792	NMT2	0.601029	Up	0.00702722	0.01722	2.696
793	SERPINA10	0.600978	Up	0.004854	0.01318	2.817
794	LOC256880	0.600848	Up	0.00456034	0.01263	2.837
795	APBB3	0.600697	Up	0.000238585	0.002336	3.674
796	PPP2CA	0.60069	Down	2.10315e-06	0.0004118	4.743
797	ZNF837	0.600662	Up	0.000185838	0.002073	3.738
798	STOML1	0.60065	Up	0.00030987	0.002625	3.607
799	DYNC1H1	0.600274	No	0.220246	0.2745	1.226
800	IFNK	0.600082	Up	0.000133446	0.001794	3.82
801	ANKHD1	0.600069	Up	0.044824	0.07162	2.006
802	RHOXF1-AS1	0.599772	Up	0.00033996	0.002765	3.583
803	SCN1B	0.599675	No	0.298933	0.3577	1.039
804	LOC102724806	0.59965	Up	0.0144072	0.02917	2.447
805	HSF2BP	0.599532	Up	0.0361278	0.06029	2.095
806	CYTH3	0.5995	Up	0.000264884	0.002456	3.647
807	CCDC159	0.599487	No	0.209067	0.2628	1.256
808	CCDC23	0.599108	Up	0.000922728	0.004654	3.313
809	LOC101927763	0.599055	Up	0.000114982	0.001682	3.857
810	FRS3	0.598556	Up	0.00259107	0.008724	3.012
811	SLC18A1	0.598459	No	0.11727	0.1603	1.566
812	RAB3GAP2	0.598231	Up	0.00399581	0.01157	2.878
813	PYROXD2	0.598146	Up	0.000171717	0.001993	3.757
814	NBPF7	0.598113	Up	7.98722e-05	0.00144	3.945
815	C4orf36	0.598023	Up	0.000157669	0.001928	3.779
816	C7orf34	0.597606	Up	0.00332877	0.01028	2.936
817	SLC35D3	0.597606	Up	1.21463e-05	0.0006511	4.375
818	FAM157B	0.597556	Up	0.000777846	0.004258	3.361
819	COG2	0.597457	Up	0.000875039	0.004529	3.328
820	TBR1	0.597141	Up	0.00133761	0.005746	3.208
821	MYEOV2	0.597036	Up	0.000199827	0.002131	3.719
822	RBKS	0.596872	Up	7.95191e-05	0.00144	3.946
823	RPH3A	0.595978	Up	0.000190002	0.002086	3.732
824	VAT1	0.595787	Up	0.000908883	0.004613	3.317
825	GPHB5	0.595724	Up	0.0156687	0.03112	2.417
826	SLC35B4	0.595684	Up	0.000911577	0.004622	3.316
827	IFI44L	0.595657	Up	0.0014197	0.005951	3.191
828	CKS2	0.595424	Up	0.000150752	0.00189	3.79
829	TAF7	0.594941	Up	2.4832e-06	0.0004485	4.71
830	GPR88	0.59473	No	0.942585	0.9523	0.07202
831	SUGT1	0.594704	Up	0.0071571	0.01744	2.689
832	FGF6	0.594356	Up	7.9737e-05	0.001441	3.945
833	NLRP14	0.594093	Up	0.00043234	0.003151	3.52
834	SLC35B1	0.59409	Up	0.000979701	0.004821	3.296
835	NEUROD4	0.593672	Up	0.00016273	0.001948	3.771
836	TMEM179	0.593425	Up	0.000118658	0.001715	3.849
837	KRT222	0.593058	Up	0.00728225	0.01763	2.684
838	EIF1B	0.593003	Up	0.00095734	0.004757	3.303
839	LOC101928482	0.592926	Up	0.00242671	0.008388	3.032
840	RYR1	0.592869	No	0.662547	0.7091	0.4364
841	FAM107A	0.592785	Up	0.00232324	0.008142	3.045
842	MBD3L3	0.592549	Up	0.00325187	0.01011	2.943
843	GABRE	0.592367	Up	0.00430126	0.01217	2.855
844	FAM174A	0.592353	Up	0.000490407	0.003371	3.486
845	LOC286083	0.592115	Up	1.70151e-05	0.0007243	4.301
846	SDHAF1	0.59206	Up	0.00345799	0.01053	2.924
847	UNKL	0.592029	Up	0.00579122	0.01488	2.759
848	EIF3F	0.59202	No	0.103628	0.1442	1.628
849	KCNAB1	0.591678	No	0.376321	0.4355	0.8847
850	MYH13	0.59163	Up	0.00249445	0.008516	3.024
851	SAT2	0.591394	No	0.0961795	0.1355	1.664
852	ZNF181	0.59131	Up	0.00145142	0.006031	3.184
853	NFAM1	0.590463	Up	0.00166269	0.006557	3.145
854	MFSD4	0.590367	Up	0.000688373	0.004019	3.394
855	TAF12	0.590139	Up	0.00029132	0.00256	3.623
856	PHGR1	0.58981	Up	0.000265663	0.002459	3.647
857	DEFB127	0.589725	Up	0.00083807	0.004438	3.34
858	JTB	0.589328	Up	0.000128309	0.001779	3.83
859	MVB12B	0.589322	Up	0.000754683	0.004198	3.369
860	CYP4A22	0.589226	No	0.703529	0.7456	0.3806
861	PTGS1	0.589025	No	0.177744	0.229	1.348
862	SKA2	0.589009	Up	0.0212201	0.03944	2.304
863	TMEM240	0.588745	Up	0.000376785	0.002922	3.556
864	PSMD14	0.588696	Up	0.000957145	0.004757	3.303
865	PAXBP1	0.588514	No	0.0821816	0.1187	1.738
866	EID2B	0.588449	Up	0.00553556	0.01444	2.774
867	MANBA	0.588296	Up	0.00150761	0.006164	3.173
868	CHRNA6	0.588148	No	0.230917	0.2863	1.198
869	CHMP7	0.58789	Up	0.00057038	0.003642	3.445
870	ACSM2A	0.587756	Up	0.0105909	0.02322	2.556
871	MANEAL	0.587716	Up	0.000212175	0.002198	3.704
872	NPHP1	0.587604	Up	0.0120206	0.02545	2.512
873	TAS2R42	0.587306	Up	0.000838773	0.00444	3.34
874	PCIF1	0.58726	Up	0.000190388	0.002088	3.731
875	HAND1	0.587191	Up	6.90579e-05	0.001342	3.98
876	ZNF680	0.587183	Up	0.00683749	0.01686	2.705
877	DPEP2	0.587083	No	0.901771	0.9171	0.1234
878	TNRC6C	0.587063	Up	0.000252112	0.002384	3.66
879	DACT1	0.586996	Up	0.00549259	0.01438	2.777
880	LOC285819	0.586701	Up	0.000347936	0.002798	3.577
881	UGT1A6	0.586432	Up	0.00190345	0.007139	3.105
882	LOC102724970	0.58643	Up	0.038043	0.06285	2.074
883	CCDC38	0.586407	Up	0.0208019	0.03882	2.312
884	MICA	0.586403	Up	0.00685304	0.01689	2.704
885	GAPVD1	0.586358	Up	0.00311079	0.009845	2.957
886	RTN4RL2	0.586243	Up	5.85797e-05	0.00123	4.018
887	LOC100506281	0.58601	Up	0.000143283	0.001848	3.802
888	TIGD5	0.585909	Up	0.00104796	0.00502	3.277
889	ZNF428	0.585429	Up	0.000369322	0.002894	3.561
890	GRM1	0.585255	No	0.0660729	0.0988	1.838
891	HGFAC	0.585022	No	0.202574	0.256	1.274
892	LOC101928422	0.585021	Up	0.00086529	0.004511	3.331
893	FIGF	0.584932	Up	0.000424539	0.003126	3.524
894	KIF3B	0.584893	No	0.19175	0.2441	1.305
895	FAM217B	0.584845	Up	0.000314604	0.002641	3.603
896	CA9	0.584525	Up	0.000238312	0.002337	3.675
897	LOC101928852	0.584241	Up	5.21044e-05	0.001157	4.046
898	ZNF630	0.584174	Up	0.00233124	0.008164	3.044
899	HCN1	0.58411	Up	0.0391303	0.06436	2.063
900	ZFYVE28	0.583734	Up	0.000752522	0.00419	3.37
901	KLF10	0.583624	Up	0.00347836	0.01057	2.922
902	LINC00703	0.583602	Up	0.00159889	0.006406	3.156
903	ANXA8L1	0.583568	Up	0.00190688	0.007147	3.104
904	PABPC5	0.583543	Up	0.00364194	0.01089	2.908
905	ITGB3BP	0.583415	Up	0.00964547	0.0217	2.588
906	CWC22	0.58314	No	0.179204	0.2305	1.343
907	LOC101928268	0.582844	No	0.181081	0.2325	1.337
908	FCRL1	0.582759	Up	0.00245866	0.008445	3.028
909	ANKDD1A	0.582482	Up	0.00846077	0.0197	2.633
910	PCDH9	0.582102	Down	2.64001e-06	0.0004633	4.697
911	CNIH3	0.582032	Up	0.000195185	0.002112	3.725
912	PZP	0.58181	Up	0.0037075	0.01104	2.902
913	UPK1A	0.581797	Up	0.000764718	0.004227	3.365
914	UBL7	0.581587	Up	6.88716e-06	0.0005498	4.497
915	LOC100506127	0.581566	No	0.376321	0.4355	0.8847
916	AKAP9	0.581254	Up	0.00227448	0.00803	3.052
917	ZNF843	0.5811	Up	0.0111888	0.02412	2.537
918	CELA2B	0.581055	Up	0.00745371	0.01793	2.676
919	SOCS4	0.580858	Up	0.000774492	0.004247	3.362
920	TMEM125	0.580404	Up	0.000503039	0.00341	3.479
921	MT1M	0.58029	Up	0.00609381	0.01546	2.743
922	ENPP6	0.580134	Up	0.00774831	0.01846	2.663
923	CCDC70	0.580065	Up	0.00165861	0.006548	3.145
924	LOC101927375	0.579793	No	0.155566	0.204	1.42
925	LOC100507373	0.579388	Up	0.000200851	0.002136	3.718
926	LOC642441	0.578777	Up	0.00225133	0.007977	3.055
927	PIRT	0.578661	Up	5.77916e-05	0.001217	4.022
928	BHLHE23	0.578657	Up	0.000129434	0.001787	3.828
929	LOC102724147	0.578517	Up	0.00110725	0.005175	3.262
930	MYH14	0.578345	No	0.296398	0.355	1.044
931	NADK	0.577374	Up	0.00206643	0.007549	3.081
932	CD160	0.577185	Up	0.000316372	0.002652	3.602
933	SCP2	0.577056	No	0.157686	0.2064	1.413
934	RLN3	0.576886	Up	0.047755	0.07535	1.98
935	ZNF233	0.576797	Up	3.33766e-05	0.0009656	4.149
936	RPAIN	0.575342	Up	0.00493672	0.01332	2.811
937	ZNF354B	0.574643	No	0.180304	0.2317	1.34
938	AMIGO2	0.574571	Up	0.000596003	0.003739	3.433
939	TSEN15	0.574561	Up	0.000201923	0.002139	3.717
940	SLC15A5	0.574311	Up	0.0316163	0.05418	2.149
941	GXYLT2	0.574265	No	0.0866341	0.1241	1.713
942	LCMT2	0.574101	Up	0.0447269	0.0715	2.007
943	MAGEB1	0.574079	Up	0.0107157	0.0234	2.552
944	GPR150	0.573957	Up	9.36102e-05	0.001542	3.907
945	IGFBPL1	0.57392	Up	0.00573599	0.0148	2.763
946	MYH7	0.573734	Up	0.00156561	0.006328	3.162
947	SMCO2	0.573689	Up	0.000597251	0.003742	3.433
948	LINC00676	0.573021	No	0.0703083	0.1041	1.81
949	ZP3	0.572594	Up	0.000333487	0.00274	3.588
950	APEX1	0.572586	Up	9.21801e-05	0.001528	3.91
951	C7orf76	0.57254	Up	0.0015419	0.006267	3.167
952	PLG	0.572222	No	0.0874836	0.1251	1.709
953	BDH1	0.572188	Down	1.0961e-05	0.0006392	4.397
954	APOBEC1	0.572068	No	0.346584	0.4061	0.9412
955	SYT9	0.57191	Up	9.08914e-05	0.001518	3.914
956	ZNF260	0.571741	Up	0.00482562	0.01313	2.818
957	GPX8	0.571663	Up	1.99059e-05	0.0007674	4.266
958	RGS11	0.571488	Up	0.00535245	0.01412	2.785
959	AK7	0.571371	Up	0.0005	0.003397	3.481
960	ABCB5	0.571322	Up	0.0130119	0.02702	2.483
961	RPS6	0.571299	Up	0.000351526	0.002816	3.574
962	SCAF8	0.570919	No	0.877357	0.8959	0.1543
963	UCA1	0.570783	Up	0.00294636	0.0095	2.973
964	LOC101926982	0.570477	Up	0.000742902	0.004165	3.373
965	TTL	0.570385	Up	0.00173818	0.00674	3.132
966	NCCRP1	0.57018	Up	0.000320628	0.002678	3.598
967	IFIH1	0.570121	Up	0.00134787	0.005773	3.206
968	PTGES3	0.570042	No	0.223196	0.2778	1.218
969	LOC102724184	0.569735	Up	0.000706062	0.004075	3.387
970	VAT1L	0.569645	Up	0.000608968	0.003767	3.428
971	FTCDNL1	0.569612	Up	0.00400174	0.01157	2.878
972	TMEM95	0.569562	Up	0.0106948	0.02337	2.553
973	MGC57346	0.569389	Up	0.000362601	0.002868	3.566
974	RPL6	0.56923	Up	0.000814091	0.004372	3.348
975	LOC100289495	0.56919	Up	9.80352e-05	0.001565	3.895
976	LOC102724141	0.568764	Up	0.00043808	0.003176	3.516
977	KCNAB3	0.568562	No	0.54557	0.6004	0.6044
978	LRRC37A2	0.568546	Up	3.9149e-05	0.001032	4.112
979	TTC7A	0.56823	Up	1.77385e-05	0.0007382	4.292
980	SOWAHA	0.568222	Up	0.000897304	0.004582	3.321
981	FIGLA	0.568102	Up	0.000928306	0.004673	3.311
982	CEACAM19	0.567833	Up	0.000976221	0.004809	3.297
983	ACAP2	0.567719	No	0.96516	0.971	0.04368
984	BARHL2	0.567587	Up	0.00113607	0.005241	3.254
985	PKP3	0.567452	Up	0.0263355	0.04688	2.221
986	TMEM220	0.56698	Up	0.00135222	0.005787	3.205
987	AHCYL1	0.566945	No	0.202397	0.2558	1.275
988	OR13C5	0.566877	No	0.621805	0.6717	0.4933
989	PCDH1	0.566543	Down	1.63173e-06	0.0003942	4.794
990	BRINP3	0.566484	Up	9.15776e-05	0.001522	3.912
991	TST	0.566445	Up	0.00327489	0.01015	2.941
992	EXOSC9	0.566278	No	0.0733409	0.1079	1.791
993	PABPC3	0.565797	Down	8.2073e-07	0.0002936	4.93
994	RBMXL3	0.565469	Up	0.00090706	0.004609	3.318
995	KRTAP1-1	0.565297	Up	0.00257957	0.008707	3.014
996	NADSYN1	0.565287	Up	5.25878e-06	0.0005122	4.554
997	PCCA-AS1	0.56528	Down	8.26323e-06	0.0005845	4.458
998	ARHGEF35	0.565081	Up	2.12232e-05	0.0007976	4.252
999	CORO1C	0.564862	No	0.759176	0.7946	0.3066
1000	LOC100270746	0.564737	Up	0.000563083	0.003618	3.449
1001	FLJ33534	0.564583	Up	0.00160828	0.006424	3.154
1002	IGSF10	0.564374	Up	0.00740782	0.01786	2.678
1003	AGAP3	0.564223	Up	0.00353233	0.01067	2.917
1004	TMEM132E	0.564087	Up	0.000209962	0.002183	3.707
1005	SIGLEC15	0.563978	Up	0.00856403	0.01986	2.629
1006	TSPAN2	0.56331	No	0.0763451	0.1116	1.772
1007	LOC102724641	0.563298	Up	0.0461792	0.07328	1.994
1008	TMOD1	0.563185	Up	0.000377153	0.002922	3.556
1009	C7orf73	0.563147	Up	0.000647541	0.003873	3.411
1010	ANKRD26	0.562771	Up	0.0144037	0.02916	2.447
1011	PISD	0.562658	Up	0.000399951	0.003024	3.54
1012	PCMTD2	0.562549	Up	7.66425e-05	0.001412	3.955
1013	LOC100130357	0.562134	Up	0.000940237	0.004699	3.308
1014	RSPO4	0.561932	Up	0.0041754	0.01192	2.865
1015	TBC1D9	0.561839	No	0.33542	0.3948	0.9633
1016	TSC22D2	0.561743	Up	0.00555901	0.01448	2.773
1017	DEFB119	0.561738	No	0.775287	0.8081	0.2855
1018	COPS6	0.561612	Up	0.00010506	0.001615	3.879
1019	RGPD8	0.56157	Up	0.000626646	0.003813	3.42
1020	MT1G	0.561461	Up	0.0200584	0.0377	2.325
1021	CTAGE9	0.561246	Up	0.00179967	0.006884	3.121
1022	LOC100506548	0.561157	Up	0.000153913	0.001906	3.785
1023	POTEB3	0.561109	Up	0.00982848	0.02196	2.582
1024	SMAGP	0.560721	Up	0.00538899	0.01418	2.783
1025	C19orf54	0.560717	No	0.585847	0.6385	0.5449
1026	KRTAP10-7	0.560544	Up	0.00289748	0.00941	2.978
1027	LOC102724904	0.560542	Up	0.00588943	0.01506	2.754
1028	MB	0.560266	Up	6.86937e-08	0.0001278	5.395
1029	DRD3	0.560239	No	0.102653	0.143	1.632
1030	CIB3	0.559608	Up	0.00616904	0.01562	2.739
1031	TMEM52B	0.559377	No	0.300243	0.359	1.036
1032	DNAJC5G	0.55937	Up	0.00317908	0.009973	2.95
1033	C17orf89	0.559148	Up	0.000404779	0.003034	3.537
1034	ZBTB38	0.558919	Up	0.000361894	0.002863	3.566
1035	DSTNP4	0.558901	Up	3.06463e-05	0.0009285	4.169
1036	RNASE12	0.558865	Up	0.000195025	0.002114	3.725
1037	FAM89B	0.55882	Up	7.14467e-05	0.001373	3.971
1038	SNRPG	0.558359	Up	0.0182946	0.03508	2.36
1039	RBM12	0.558325	Up	0.0154448	0.0308	2.422
1040	LOC100128108	0.558268	Up	0.000113039	0.001668	3.861
1041	CER1	0.557889	Up	0.00150301	0.006154	3.174
1042	MUC7	0.557818	Up	0.00966523	0.02172	2.588
1043	RPL18A	0.557533	Up	0.00373812	0.01108	2.899
1044	OR13C8	0.557294	No	0.658589	0.7056	0.4419
1045	MID1IP1	0.557203	Up	2.36611e-05	0.0008416	4.227
1046	RTP2	0.557049	Up	0.000727242	0.004124	3.379
1047	C22orf39	0.556939	Up	0.000709445	0.00409	3.386
1048	ZSWIM5	0.556783	Up	4.40923e-05	0.001071	4.085
1049	CCDC66	0.556432	Up	0.0319572	0.05464	2.145
1050	TSPAN4	0.55625	Up	6.83983e-05	0.001345	3.982
1051	PRLHR	0.556053	No	0.0612469	0.09275	1.872
1052	MTX3	0.55602	Up	0.0011212	0.005197	3.258
1053	GTSF1	0.555802	Up	0.000424276	0.003126	3.525
1054	CCDC150	0.555795	Up	0.0115732	0.02476	2.525
1055	OSCAR	0.555608	No	0.343316	0.4028	0.9476
1056	GLDN	0.555556	Up	0.00312059	0.009857	2.956
1057	IFI27L1	0.555486	Up	0.00118593	0.005366	3.242
1058	BACH2	0.555163	Up	0.00112226	0.005197	3.258
1059	METRNL	0.555032	Up	0.000655154	0.003896	3.408
1060	B3GNT8	0.554762	Up	0.00545363	0.0143	2.779
1061	SPINK4	0.554625	Up	0.000699409	0.004052	3.39
1062	PF4	0.554535	No	0.335228	0.3947	0.9636
1063	GTPBP1	0.554371	No	0.460706	0.5179	0.7377
1064	MASP2	0.553909	Up	0.00741787	0.01788	2.677
1065	LOC100130370	0.553825	Up	0.000363441	0.002871	3.565
1066	TDRD3	0.553409	Up	0.0022706	0.008024	3.052
1067	RNF208	0.553333	Up	0.0079422	0.0188	2.655
1068	UBN2	0.553283	Up	0.0340986	0.0576	2.119
1069	ADHFE1	0.552966	Up	9.83361e-06	0.0006222	4.421
1070	RPS14	0.55252	No	0.145257	0.1923	1.456
1071	SLC35E2B	0.552349	Up	0.000282016	0.002527	3.631
1072	LOC100505912	0.552103	Up	0.000281778	0.002526	3.632
1073	KIF2C	0.552052	No	0.0695355	0.1032	1.815
1074	IST1	0.551444	Up	0.0018974	0.007128	3.106
1075	CHST3	0.55131	Up	0.00817523	0.01922	2.645
1076	CIART	0.550808	Up	0.000885658	0.004555	3.325
1077	COMMD1	0.550675	Up	6.71415e-05	0.001333	3.986
1078	PBX3	0.550452	Down	3.64916e-06	0.0004618	4.63
1079	MLLT1	0.550214	Up	0.0452218	0.07216	2.003
1080	NPRL2	0.550204	No	0.149362	0.197	1.442
1081	ITPRIPL1	0.550148	Up	0.016226	0.03199	2.404
1082	KIDINS220	0.550144	Up	0.00575492	0.01482	2.761
1083	LOC101928498	0.550065	Up	0.0325008	0.05542	2.138
1084	FMNL1	0.549977	Up	0.0137096	0.02805	2.465
1085	JSRP1	0.54996	Up	0.000796618	0.004312	3.354
1086	HPS5	0.549916	Up	0.00850238	0.01977	2.631
1087	CLEC18A	0.549912	No	0.0588713	0.08968	1.889
1088	ZNF445	0.549877	Up	3.67374e-05	0.001006	4.127
1089	LHFPL3	0.549702	Up	0.00174629	0.006755	3.13
1090	KRTAP4-11	0.549593	Up	0.000964443	0.004777	3.301
1091	SPOCK2	0.549478	Up	0.0021559	0.007748	3.068
1092	ITPR1	0.549387	Up	0.0374736	0.06208	2.081
1093	GRIN2C	0.549298	No	0.511924	0.568	0.6558
1094	GSG1	0.549139	Up	0.000830278	0.004414	3.342
1095	MSX1	0.548679	Up	0.0074696	0.01796	2.675
1096	GOLGA6L10	0.548202	Up	0.00207662	0.007582	3.079
1097	NOTO	0.547662	Up	0.00114299	0.005258	3.253
1098	THEM4	0.547416	Up	0.00823854	0.01933	2.642
1099	NCAPH	0.547299	Up	0.00316707	0.009947	2.951
1100	HAS2	0.546968	Up	0.0185862	0.03548	2.354
1101	ISLR2	0.546714	Up	2.43288e-05	0.0008523	4.221
1102	DACH2	0.546547	Up	0.0184608	0.03532	2.356
1103	NNT	0.546506	Up	0.000904596	0.004601	3.319
1104	TRIOBP	0.546048	Up	0.000980577	0.004824	3.296
1105	BPIFB3	0.545489	Up	0.00661837	0.01645	2.715
1106	C17orf100	0.545373	Up	0.00170878	0.006669	3.137
1107	PCDHB3	0.544936	Up	0.0293663	0.05107	2.179
1108	TULP3	0.544246	Up	0.0026511	0.008859	3.006
1109	TSPAN32	0.543789	No	0.120177	0.1637	1.554
1110	ZNF324B	0.543704	Up	0.000296659	0.002582	3.618
1111	PERM1	0.543371	Up	0.0438934	0.0705	2.015
1112	NUP35	0.543315	Up	0.000132237	0.001792	3.822
1113	CENPE	0.543245	No	0.248072	0.3042	1.155
1114	CCT6B	0.54324	Up	0.00505488	0.01354	2.804
1115	CHADL	0.543158	Up	0.000742432	0.004166	3.373
1116	SAMD13	0.54302	Up	0.00212238	0.007684	3.073
1117	RPL26	0.542799	No	0.585236	0.638	0.5458
1118	AKR7L	0.542688	No	0.104042	0.1447	1.626
1119	SEZ6	0.542569	Up	0.00133682	0.005747	3.208
1120	BTN2A1	0.542515	Up	0.00220425	0.007855	3.061
1121	NLRP10	0.542504	Up	0.000912121	0.004622	3.316
1122	SDF2L1	0.542432	Up	0.0096714	0.02173	2.587
1123	RAPGEF2	0.542137	Up	0.000187249	0.002076	3.736
1124	KCNJ14	0.541746	Up	0.0024445	0.008419	3.03
1125	POTED	0.541346	Up	6.8448e-05	0.001345	3.982
1126	LOC101927751	0.541234	Up	4.62107e-05	0.001091	4.074
1127	RUSC1-AS1	0.540794	Up	0.00312529	0.009865	2.955
1128	ABHD15	0.54078	Up	0.00177879	0.006835	3.125
1129	PDSS2	0.540642	Up	0.000684318	0.004006	3.396
1130	CHM	0.54053	Up	0.0142604	0.02892	2.451
1131	EPHX1	0.540421	No	0.109421	0.1511	1.601
1132	PRX	0.54016	Up	0.00032397	0.002696	3.595
1133	GABRB3	0.540112	Up	0.000213703	0.0022	3.702
1134	PRAME	0.539949	Up	0.00292325	0.009457	2.976
1135	BBS2	0.539641	Down	1.11097e-05	0.0006359	4.394
1136	METTL11B	0.539474	Up	0.00137216	0.005829	3.2
1137	KLRC3	0.539329	No	0.714099	0.7548	0.3664
1138	LOC100130899	0.539325	Up	8.77895e-05	0.001502	3.922
1139	SERPINB13	0.53929	Up	0.000188196	0.002079	3.734
1140	KIAA1755	0.539244	Down	0.000388257	0.002966	3.548
1141	GTF3C6	0.539111	No	0.329353	0.3888	0.9754
1142	LOC100190986	0.539079	Down	3.5242e-05	0.0009903	4.137
1143	LOC100129083	0.538977	Up	0.00052089	0.00347	3.47
1144	DTWD2	0.538877	Up	0.000277638	0.002513	3.635
1145	MEIG1	0.538367	Up	0.00143613	0.006001	3.187
1146	PRSS35	0.538067	No	0.964463	0.9704	0.04455
1147	CRY1	0.537964	Up	0.00257183	0.008689	3.015
1148	APOH	0.537927	Up	0.000852024	0.004477	3.335
1149	KRTAP1-4	0.537603	Up	0.000257001	0.002415	3.655
1150	TLE1	0.537564	Up	0.000564824	0.003623	3.448
1151	WFDC11	0.537305	Up	0.0484634	0.07629	1.973
1152	NAP1L3	0.537158	Up	0.0241101	0.04365	2.255
1153	OAZ2	0.537063	Down	2.18563e-05	0.0008035	4.245
1154	ARMC6	0.536817	Up	5.48111e-05	0.001184	4.034
1155	KCNA3	0.536512	Up	0.00118549	0.005366	3.242
1156	LOC388813	0.536483	Up	0.0475407	0.07507	1.981
1157	SEMA4A	0.536461	Up	0.000194741	0.002112	3.726
1158	RPL31	0.536317	No	0.757455	0.7931	0.3088
1159	FNDC3A	0.536255	Up	0.00114978	0.005271	3.251
1160	KIFC1	0.53609	Up	0.0172299	0.03351	2.382
1161	LOC102724708	0.535958	Up	0.00774009	0.01845	2.663
1162	PUS7L	0.535818	Up	0.00162775	0.006477	3.151
1163	CELA1	0.535755	Up	0.00884014	0.02035	2.618
1164	DNAAF3	0.535639	Up	0.000195043	0.002113	3.725
1165	SLC25A31	0.535507	Up	0.000238623	0.002335	3.674
1166	F2RL2	0.535386	No	0.0986562	0.1385	1.651
1167	METTL3	0.53537	Up	5.77273e-05	0.001219	4.022
1168	ZXDA	0.535363	Up	0.00084767	0.004463	3.337
1169	ZNF879	0.535154	Up	0.00046115	0.003256	3.502
1170	LOC729737	0.534921	Up	7.15521e-05	0.001374	3.971
1171	DHRS1	0.534873	Up	0.000597402	0.003742	3.433
1172	CNIH1	0.534766	Up	0.000519373	0.003465	3.471
1173	ENTHD1	0.533757	Up	1.03754e-05	0.0006246	4.409
1174	TMEM191B	0.533732	Up	0.00300882	0.009643	2.967
1175	TGM3	0.533476	Up	0.00151272	0.00618	3.172
1176	C1orf131	0.533456	Up	0.000782358	0.004265	3.359
1177	FANCG	0.533273	Up	0.00228939	0.008067	3.05
1178	MAN1A2	0.533253	Up	0.0029396	0.009485	2.974
1179	KIAA0825	0.533156	Up	4.21684e-06	0.0004642	4.6
1180	GGACT	0.532939	Up	0.000239793	0.002334	3.673
1181	DDIT4L	0.532804	Up	0.0128216	0.02671	2.489
1182	RPS6KA1	0.532765	No	0.886651	0.904	0.1425
1183	CYP3A4	0.532737	Up	0.00159111	0.006386	3.158
1184	TMEM159	0.532709	Up	0.000285769	0.002535	3.628
1185	ZNF274	0.532659	Up	0.00532794	0.01407	2.787
1186	ASAP1-IT1	0.53218	Up	0.000591197	0.003722	3.436
1187	PCDHGA12	0.532044	Up	0.00493198	0.01332	2.811
1188	PRMT3	0.532041	Up	0.000565903	0.003626	3.447
1189	LOC101927371	0.531822	No	0.0531773	0.08231	1.933
1190	KIAA1143	0.53176	Up	0.00119894	0.005399	3.239
1191	ZNF678	0.531392	Up	0.000368445	0.002891	3.562
1192	ATG9B	0.53132	Up	0.0197664	0.03726	2.331
1193	SLC16A10	0.531098	Up	0.00306801	0.009759	2.961
1194	HSPB9	0.530819	Up	0.0340284	0.05751	2.12
1195	ZRANB2	0.530446	Up	0.00211931	0.007677	3.073
1196	TNNT3	0.530274	Up	0.000110327	0.001652	3.867
1197	PROM2	0.530195	Up	5.21332e-05	0.001156	4.046
1198	CMTM3	0.530092	Up	0.00535648	0.01413	2.785
1199	GATSL3	0.529945	Up	5.7565e-05	0.001217	4.023
1200	PABPC1L2B	0.529848	Up	0.000320717	0.002678	3.598
1201	SLC7A10	0.529834	Up	2.92958e-05	0.0009252	4.179
1202	ZCWPW2	0.529549	Up	0.00242296	0.008382	3.033
1203	TBC1D28	0.529462	No	0.151865	0.1997	1.433
1204	CRIP2	0.529453	Up	1.9016e-05	0.0007591	4.276
1205	LOC158434	0.529312	Up	0.00898015	0.02061	2.613
1206	SLC9B2	0.529296	Up	0.00410254	0.01178	2.87
1207	LHFP	0.528983	Up	0.000241874	0.002345	3.671
1208	GLMN	0.528937	Up	0.0155728	0.03097	2.419
1209	CELF4	0.52882	Up	0.000443359	0.003193	3.513
1210	CDKN2AIP	0.528812	Up	4.12029e-05	0.001046	4.101
1211	KRTAP1-3	0.528584	Up	0.00169248	0.006635	3.139
1212	CCT3	0.528507	Up	0.0223435	0.04109	2.284
1213	UBE2O	0.528492	Up	0.000178487	0.002036	3.748
1214	EDDM3B	0.52841	Up	0.00403604	0.01164	2.875
1215	SLC25A19	0.528255	Up	3.87516e-05	0.001025	4.115
1216	NTAN1	0.528228	Up	0.0377951	0.0625	2.077
1217	C9orf117	0.528227	Up	0.0135614	0.02783	2.469
1218	DGKK	0.528112	Up	0.00153307	0.00624	3.168
1219	NXF5	0.527792	Up	0.0442677	0.07095	2.012
1220	LCE2C	0.527708	Up	0.0003819	0.002945	3.552
1221	CTU2	0.527136	Up	0.00352826	0.01066	2.918
1222	ZBTB43	0.526985	Up	0.000213577	0.002201	3.702
1223	ABCG5	0.526833	Up	2.08711e-06	0.000413	4.745
1224	OXA1L	0.526817	Down	1.80953e-07	0.0002244	5.218
1225	LSM12	0.526738	Up	0.000164587	0.001959	3.768
1226	KIF15	0.526686	No	0.237027	0.2929	1.182
1227	C9orf64	0.526564	Up	0.00229312	0.008077	3.049
1228	TCP1	0.52654	Up	0.00133352	0.005741	3.209
1229	SLC6A6	0.526519	No	0.0665813	0.09943	1.834
1230	NAGA	0.526505	Up	0.0169414	0.0331	2.388
1231	PKIG	0.526478	Up	0.0105092	0.0231	2.559
1232	KIAA1468	0.526215	Up	2.72544e-07	0.0002535	5.142
1233	TIMM50	0.525695	Up	0.00144599	0.006019	3.185
1234	OAS2	0.525663	Down	6.65397e-06	0.0005477	4.504
1235	GABARAPL2	0.525655	Up	0.0140025	0.0285	2.457
1236	CCNI	0.525585	Up	0.000129173	0.001787	3.828
1237	ARL8B	0.525552	No	0.0558801	0.08588	1.912
1238	LOC101928764	0.525429	Up	0.000901537	0.004592	3.32
1239	TRIM72	0.525333	Up	0.000330529	0.002728	3.59
1240	SPOCK3	0.525254	Up	0.0032748	0.01015	2.941
1241	MLX	0.525235	Up	0.00676143	0.01671	2.708
1242	RNF5	0.525174	Up	9.43165e-05	0.001549	3.905
1243	LYSMD3	0.525112	No	0.0501851	0.0785	1.958
1244	LOC102724657	0.525017	Up	0.0145677	0.02939	2.443
1245	SPNS2	0.524851	Up	0.00226318	0.008005	3.053
1246	FAM117B	0.524705	Up	0.0014999	0.00615	3.175
1247	C20orf96	0.524407	Up	0.00117117	0.005332	3.246
1248	ANP32A-IT1	0.524176	Up	0.0240624	0.04357	2.256
1249	CYP26A1	0.524129	Up	0.0085243	0.0198	2.631
1250	THBS1	0.523615	Up	0.0193199	0.03658	2.339
1251	SNAPC5	0.523596	Up	0.00229794	0.008088	3.049
1252	C7orf77	0.523556	Up	0.020246	0.03797	2.322
1253	GALNT5	0.523422	Up	0.00369788	0.01101	2.903
1254	PHOSPHO2	0.523412	Up	0.00140862	0.005918	3.193
1255	CFC1B	0.523341	Up	0.000386749	0.002962	3.549
1256	CLHC1	0.523121	Up	0.00021848	0.002225	3.697
1257	POGK	0.523088	Up	0.00282886	0.009242	2.986
1258	EXOC3L4	0.523078	Up	1.72537e-05	0.0007311	4.298
1259	ZNF350	0.522817	Up	1.25093e-05	0.0006482	4.369
1260	TMEFF2	0.522777	Up	0.000930447	0.004679	3.311
1261	ZNF536	0.522468	Up	0.00471962	0.01292	2.826
1262	C1orf140	0.522042	Up	0.00146042	0.006053	3.182
1263	NAGK	0.521891	Up	0.00302307	0.009669	2.965
1264	MKLN1	0.521842	Up	0.00282762	0.009241	2.986
1265	FGF14-AS2	0.521832	Up	0.00243942	0.008408	3.031
1266	MCF2L2	0.521427	Up	0.000195676	0.002114	3.725
1267	CAPS2	0.521381	Up	0.000360655	0.002857	3.567
1268	TSHZ2	0.521311	Up	1.91322e-05	0.0007588	4.275
1269	SLC16A8	0.52124	Up	0.00554466	0.01445	2.774
1270	EIF3E	0.521111	No	0.198846	0.252	1.285
1271	TBCC	0.52065	Up	2.46161e-05	0.0008559	4.218
1272	LRRIQ4	0.520467	Up	0.00361845	0.01085	2.91
1273	LOC441239	0.520373	No	0.0526959	0.0817	1.937
1274	HOMEZ	0.520349	Up	0.00106394	0.005051	3.273
1275	CCDC68	0.520137	Up	0.00198245	0.007329	3.093
1276	LOC100272217	0.519999	Up	2.27373e-05	0.0008229	4.236
1277	GOLGA6L1	0.519955	Up	0.000735912	0.004142	3.376
1278	FAM154B	0.519938	Up	0.00336931	0.01036	2.932
1279	BAZ1B	0.519717	Up	0.00609446	0.01546	2.743
1280	FBXO9	0.519705	Up	0.00264464	0.008847	3.006
1281	EMC8	0.519552	Up	0.0152601	0.03052	2.426
1282	DIP2B	0.519467	Up	5.24354e-05	0.001158	4.044
1283	GRHL3	0.519452	Up	9.74375e-05	0.001563	3.897
1284	SLC30A7	0.519255	Up	0.00138528	0.005857	3.198
1285	FAM131C	0.519148	Up	0.00578424	0.01488	2.76
1286	AGAP7P	0.519074	Up	9.71095e-05	0.001559	3.898
1287	SWI5	0.518942	Up	0.00118791	0.005373	3.242
1288	OAT	0.518802	Down	1.93713e-06	0.0004049	4.76
1289	TGM5	0.518502	Up	0.0117024	0.02497	2.521
1290	CNTNAP3	0.518475	Up	0.00459252	0.0127	2.834
1291	ZNF362	0.518293	Up	0.00134868	0.005775	3.205
1292	ZNF57	0.518213	Up	0.00949196	0.02148	2.594
1293	C20orf144	0.518085	Up	0.000872206	0.004522	3.329
1294	ALG10B	0.518026	Up	0.0112931	0.0243	2.533
1295	GTF2H2	0.517985	Up	0.000413256	0.00307	3.531
1296	SLC6A12	0.517786	Up	0.0135736	0.02785	2.468
1297	EMB	0.517771	Up	0.0048649	0.01319	2.816
1298	PDE1A	0.517439	Down	2.33446e-05	0.0008383	4.23
1299	NDUFB3	0.517198	Up	0.000240851	0.002338	3.672
1300	C20orf166	0.516936	Up	8.51535e-05	0.001478	3.929
1301	INTS8	0.516814	No	0.48696	0.5434	0.6952
1302	ATG101	0.516601	Up	0.0141185	0.02869	2.454
1303	NSUN5P1	0.516229	Up	0.0166915	0.03271	2.393
1304	ACTBL2	0.515947	Up	0.000596795	0.00374	3.433
1305	DIS3L2	0.515889	Up	0.0030681	0.009758	2.961
1306	CSAG3	0.515876	Up	0.0061138	0.0155	2.742
1307	LOC100499489	0.515853	Down	2.22088e-06	0.0004259	4.732
1308	KRT76	0.515593	Up	0.00529885	0.01401	2.788
1309	SLC22A20	0.515503	Up	0.0284465	0.04981	2.191
1310	PYCR1	0.515139	Up	0.0221012	0.04073	2.289
1311	TMEM18	0.515056	Up	0.000405759	0.003039	3.536
1312	EOGT	0.51482	Up	0.00558767	0.01453	2.771
1313	TCEAL2	0.5148	Up	0.000599672	0.00375	3.432
1314	CST8	0.514673	Up	0.0253921	0.04552	2.235
1315	LOC145845	0.514663	Up	0.0019668	0.007295	3.095
1316	CSPG5	0.514498	Up	0.00414089	0.01186	2.867
1317	AGAP5	0.514467	Up	0.0283495	0.04969	2.192
1318	OR2G3	0.514417	No	0.590825	0.6431	0.5376
1319	C14orf28	0.514358	Up	0.0260609	0.04648	2.225
1320	MAGOH	0.514243	No	0.507417	0.5638	0.6629
1321	CYP1B1	0.514082	Up	0.0020499	0.007502	3.083
1322	F9	0.514076	Up	0.00830395	0.01942	2.639
1323	ELSPBP1	0.514073	Up	0.000164253	0.001957	3.768
1324	CCDC127	0.51386	Up	0.00269953	0.008956	3
1325	TMPRSS7	0.513788	Up	0.00328816	0.01019	2.939
1326	SRXN1	0.513767	Up	3.13699e-05	0.0009367	4.163
1327	TSHZ1	0.513528	Up	0.00043143	0.003148	3.52
1328	NUDT7	0.513484	Up	0.00133575	0.005744	3.208
1329	BPIFB6	0.513463	Up	0.00121862	0.005441	3.234
1330	RILP	0.513435	No	0.478495	0.5355	0.7087
1331	FAM86KP	0.513139	Up	0.000250358	0.002377	3.662
1332	ZNF648	0.513136	Up	0.00056414	0.003622	3.448
1333	ARHGEF15	0.512824	Up	0.000141999	0.001839	3.805
1334	PHYKPL	0.512686	Up	1.51805e-05	0.0007042	4.326
1335	MED11	0.5124	Up	2.99134e-05	0.0009259	4.174
1336	SLC22A18AS	0.512232	Down	9.56553e-05	0.001551	3.901
1337	LOC102724694	0.51218	Up	0.00128898	0.005634	3.218
1338	DRAXIN	0.51199	Up	0.00690105	0.01698	2.702
1339	LOC101060363	0.51198	Up	0.000564272	0.003622	3.448
1340	MS4A14	0.511907	Up	0.00638	0.01599	2.728
1341	DNTTIP1	0.511881	Up	0.00060485	0.003764	3.429
1342	MOGAT3	0.511843	Up	0.00220138	0.007849	3.062
1343	TRIML1	0.511815	Up	0.000114798	0.00168	3.857
1344	GCN1L1	0.511803	Up	0.00190133	0.007137	3.105
1345	LOC90784	0.511678	Up	2.88211e-05	0.0009212	4.183
1346	UBALD1	0.511427	Up	0.00399268	0.01156	2.879
1347	NKPD1	0.511402	Up	0.00870845	0.0201	2.623
1348	DIRC1	0.511349	Up	0.000640636	0.003848	3.414
1349	LYVE1	0.511068	Up	0.000228312	0.002278	3.685
1350	NRXN3	0.510951	Up	0.00875566	0.02019	2.621
1351	ZSWIM6	0.510887	Up	0.000261889	0.002453	3.65
1352	COQ5	0.51085	Up	0.00890951	0.02049	2.616
1353	MGARP	0.510826	Up	0.000606009	0.003764	3.429
1354	RARRES1	0.510627	Up	0.0370952	0.06158	2.085
1355	UGT1A4	0.510574	Up	4.76926e-05	0.001105	4.067
1356	EGFLAM	0.51044	Up	6.67462e-05	0.001327	3.988
1357	LOC101927029	0.510396	Up	0.0346943	0.05838	2.112
1358	MDFI	0.510063	Up	0.0468374	0.07414	1.988
1359	LOC100130093	0.509989	Up	0.0114181	0.0245	2.53
1360	GRIA1	0.509989	Up	0.0416175	0.06771	2.037
1361	GGT6	0.509968	Up	0.00142855	0.005973	3.189
1362	SLC5A7	0.509873	Up	1.49468e-05	0.0007021	4.329
1363	CELF6	0.509684	Up	0.00138535	0.005856	3.198
1364	TNNT2	0.509408	Up	0.000386177	0.00296	3.549
1365	TECTB	0.50929	Up	0.000339262	0.002767	3.583
1366	XKR5	0.509282	Up	0.0273682	0.04827	2.206
1367	LOC100288911	0.508872	Up	1.2948e-05	0.0006527	4.361
1368	EVX2	0.508814	Up	0.000785043	0.004275	3.358
1369	GEN1	0.50866	Up	0.00543695	0.01428	2.78
1370	NCOR2	0.5086	No	0.190256	0.2425	1.31
1371	PCDHGC4	0.508249	Up	0.00163866	0.006508	3.149
1372	RELL2	0.507911	Up	0.0017994	0.006885	3.121
1373	KIF4A	0.507704	Up	0.0223942	0.04116	2.284
1374	ERC2-IT1	0.507146	Up	0.00055138	0.003581	3.454
1375	LOC101927645	0.507122	Up	0.00128842	0.005634	3.219
1376	OSGEP	0.507036	No	0.0685998	0.1021	1.821
1377	SH3RF3	0.506937	Up	0.0017523	0.00677	3.129
1378	ZNF607	0.506894	Up	6.9075e-05	0.001341	3.979
1379	SEMA4G	0.506649	Up	0.000375686	0.002916	3.557
1380	TMEM70	0.506502	Up	0.0419016	0.06801	2.034
1381	TAF4B	0.506423	Up	0.000245663	0.002353	3.667
1382	CEP170	0.506341	No	0.404213	0.4626	0.8341
1383	FAM168B	0.506208	Up	0.000158611	0.001933	3.777
1384	HBA1	0.506069	Up	0.0046579	0.01282	2.83
1385	CWC27	0.505973	Up	7.27522e-05	0.001378	3.967
1386	SPANXN1	0.505967	Up	0.0012409	0.005501	3.229
1387	ZNF474	0.505822	Up	0.0017905	0.006865	3.123
1388	LRCH3	0.505782	No	0.340479	0.4	0.9532
1389	ANKRD45	0.505681	Up	0.00271861	0.009002	2.998
1390	KCNMB1	0.50565	No	0.0749545	0.1099	1.781
1391	C2orf48	0.505442	Up	0.0201242	0.03779	2.324
1392	PANO1	0.505402	Up	0.00461161	0.01273	2.833
1393	WDR76	0.505128	No	0.133012	0.1785	1.502
1394	RTP1	0.504813	Up	0.000202993	0.002141	3.715
1395	LOC101928657	0.504703	Up	0.00785697	0.01864	2.658
1396	SCGB2A1	0.504465	No	0.642069	0.6905	0.4648
1397	ABHD12B	0.504384	Up	1.52412e-05	0.0007035	4.325
1398	ARL14EPL	0.504357	Up	0.000871644	0.004522	3.329
1399	LOC101928102	0.504274	No	0.128844	0.1738	1.519
1400	ZBTB46	0.504248	Up	0.000889932	0.004568	3.323
1401	C3orf79	0.50369	Up	0.00297159	0.009564	2.971
1402	PM20D1	0.503644	Up	0.00537308	0.01416	2.784
1403	ANO7	0.50356	No	0.486629	0.5431	0.6957
1404	EPG5	0.503536	Up	0.000276957	0.002513	3.636
1405	RNF32	0.503452	Up	0.000650387	0.003879	3.41
1406	BCAT2	0.5034	Down	0.000124254	0.001752	3.838
1407	ZC2HC1A	0.503008	Up	0.00110759	0.005175	3.262
1408	LRRC48	0.502923	Up	0.000472534	0.003305	3.496
1409	VWA8	0.502773	Up	0.00106212	0.005045	3.274
1410	PSMB8	0.50244	No	0.227001	0.2821	1.208
1411	OR51T1	0.502419	No	0.435482	0.4928	0.7798
1412	IQCF1	0.502322	Up	8.96877e-05	0.001514	3.917
1413	USP17L1	0.50215	Up	0.00720115	0.0175	2.687
1414	WFDC12	0.502137	Up	0.0158945	0.03148	2.411
1415	ACTRT1	0.50183	Up	0.000368973	0.002894	3.561
1416	GOLGA8N	0.501661	Up	1.84768e-05	0.0007472	4.283
1417	BGN	0.501391	Down	2.47391e-05	0.000857	4.217
1418	LZTR1	0.501289	Up	0.00180482	0.006895	3.121
1419	LOC101928125	0.501287	Up	0.000659535	0.003917	3.406
1420	LILRB2	0.501171	Up	0.00108647	0.005109	3.267
1421	AKAP17A	0.50104	Down	3.82167e-05	0.001018	4.118
1422	MICB	0.50086	Up	5.66118e-05	0.001212	4.027
1423	EEFSEC	0.500713	Up	0.000102664	0.001599	3.884
1424	ZNF132	0.500543	Up	0.00895929	0.02057	2.614
1425	LOC100132146	0.500499	Up	0.0482382	0.07599	1.975
1426	MCM4	0.500355	Up	0.0039202	0.01145	2.885
1427	LOC101060157	0.500324	No	0.137727	0.1838	1.484
1428	FANK1	0.5002	Up	0.00430299	0.01217	2.855
1429	PSMB10	0.500079	No	0.582285	0.6353	0.5501
1430	R3HDM2	0.500008	Up	0.00127067	0.005581	3.223
1431	GALR1	0.499964	No	0.692724	0.7363	0.3952
1432	LALBA	0.499691	Up	1.54101e-05	0.0007043	4.323
1433	PIH1D3	0.499456	Up	0.0365128	0.0608	2.091
1434	NEU4	0.499401	Up	0.000677877	0.003988	3.398
1435	FAM170A	0.499338	Up	2.33069e-05	0.0008386	4.231
1436	HNRNPU	0.499062	No	0.633037	0.6824	0.4775
1437	LOC101928485	0.498747	No	0.259708	0.3164	1.127
1438	C16orf96	0.498719	Up	0.00151797	0.006201	3.171
1439	RBP3	0.498715	Up	0.000747677	0.004177	3.371
1440	42432	0.498696	Up	0.000319529	0.002671	3.599
1441	LOC100132356	0.498392	Up	0.000299373	0.002589	3.616
1442	PXDNL	0.497875	Up	0.000584411	0.003701	3.439
1443	ZNF423	0.497784	Up	0.000235383	0.002322	3.678
1444	LOC102724164	0.497387	Up	0.0262447	0.04675	2.223
1445	NAGLU	0.497309	Up	0.00911439	0.02085	2.608
1446	FCHSD1	0.497299	Up	0.00261029	0.008768	3.01
1447	ZNF554	0.49724	Up	0.00597702	0.01524	2.749
1448	GJB4	0.497064	Up	0.00931633	0.02115	2.6
1449	SMCR9	0.496559	Up	0.000285004	0.002535	3.629
1450	PRMT8	0.496438	Up	0.000673427	0.003971	3.4
1451	WFDC8	0.496364	Up	0.0255078	0.04568	2.234
1452	PGGT1B	0.496325	Up	0.00857039	0.01987	2.629
1453	NPW	0.4963	Up	0.000671826	0.003967	3.401
1454	KRTAP12-1	0.496253	Up	3.92323e-05	0.001032	4.112
1455	NDUFA10	0.496165	Up	0.01334	0.02751	2.475
1456	CFC1	0.496059	Up	7.63637e-05	0.001409	3.956
1457	C1orf162	0.495935	Up	0.000812658	0.004367	3.348
1458	SEBOX	0.495874	Up	0.00375328	0.01111	2.898
1459	LINGO3	0.495771	Up	0.00283227	0.009246	2.985
1460	GTPBP6	0.495653	Up	0.0142018	0.02882	2.452
1461	SCRT2	0.495503	Up	0.000454335	0.003227	3.506
1462	APOOL	0.495314	Up	0.00399596	0.01156	2.878
1463	NOV	0.495263	No	0.0732566	0.1078	1.791
1464	LOC101928120	0.495062	Up	0.000227403	0.002273	3.686
1465	GDA	0.494915	Up	0.000517669	0.003459	3.471
1466	NLRP13	0.494822	Up	0.00803386	0.01896	2.651
1467	OTUD7A	0.494802	No	0.083229	0.12	1.732
1468	PLCXD3	0.494795	Up	0.00149541	0.006135	3.176
1469	RNF216	0.494776	Up	0.000107054	0.001627	3.874
1470	AKR1A1	0.494735	Up	0.000214355	0.002203	3.701
1471	LILRA2	0.494586	Up	0.00137311	0.00583	3.2
1472	NCBP2-AS2	0.49455	Up	0.0006843	0.004007	3.396
1473	LINC00911	0.494354	No	0.202837	0.2562	1.274
1474	MPI	0.494179	Up	0.0209684	0.0391	2.309
1475	MCOLN1	0.494073	Up	0.00595174	0.01519	2.75
1476	ZBTB8B	0.493904	Up	0.00235022	0.008209	3.042
1477	BTBD3	0.493849	Up	3.33014e-05	0.0009664	4.15
1478	PARP11	0.493753	No	0.143143	0.19	1.464
1479	ASB14	0.49363	Up	0.00259255	0.008726	3.012
1480	LEUTX	0.493417	Up	0.000245289	0.002354	3.667
1481	SEMA3A	0.493389	Up	6.49714e-05	0.001305	3.994
1482	GABRG1	0.493231	No	0.0993146	0.1392	1.648
1483	RNF146	0.493161	Up	0.00381356	0.01124	2.893
1484	SPRED3	0.493057	Up	0.00131463	0.005695	3.213
1485	CCDC18	0.492933	Up	0.00132079	0.005716	3.211
1486	EFHD2	0.492906	Up	0.0269713	0.0477	2.212
1487	TBC1D26	0.492824	Up	0.000720098	0.004109	3.382
1488	INA	0.492819	Up	0.0312206	0.05365	2.154
1489	KCNE3	0.49272	No	0.23762	0.2935	1.181
1490	USP17L7	0.492613	Up	0.0307607	0.05302	2.16
1491	PALM	0.492441	Down	1.29131e-06	0.0003696	4.841
1492	SLC25A26	0.492265	Up	0.00129979	0.00566	3.216
1493	WDR64	0.491569	Up	0.000130517	0.00179	3.825
1494	C2orf43	0.49147	Up	2.57876e-05	0.0008738	4.208
1495	LIAS	0.491377	Up	0.00110338	0.005164	3.263
1496	UBALD2	0.491311	Up	0.00943149	0.02137	2.596
1497	POLD3	0.491258	Up	0.000990238	0.00485	3.293
1498	ACOT2	0.490824	No	0.172441	0.2231	1.364
1499	PADI6	0.490737	Up	0.0141805	0.02878	2.453
1500	SPANXN3	0.490583	Up	0.0117227	0.02499	2.52
1501	ANAPC2	0.490549	Up	0.00131227	0.005691	3.213
1502	DOCK1	0.490287	No	0.150095	0.1978	1.439
1503	TMPRSS11B	0.489802	No	0.106813	0.148	1.613
1504	DCST1	0.489298	Up	0.000510483	0.003437	3.475
1505	NPM3	0.489267	No	0.470663	0.5276	0.7214
1506	TADA2B	0.489051	Up	0.00598537	0.01526	2.749
1507	LOC102724516	0.488733	Up	0.00308716	0.009793	2.959
1508	METTL20	0.488507	Up	0.0016421	0.006516	3.148
1509	EPO	0.488224	Up	0.0102219	0.02265	2.568
1510	DCUN1D3	0.488164	Up	0.00218843	0.007821	3.063
1511	ROGDI	0.488121	Up	2.01894e-05	0.0007728	4.263
1512	CXXC4	0.488103	Up	0.000849455	0.004469	3.336
1513	SLIT3	0.48799	Up	8.44626e-06	0.0005863	4.454
1514	EIF6	0.487936	No	0.555096	0.6093	0.5901
1515	MYL4	0.487896	Up	0.00160608	0.006421	3.155
1516	SPATA25	0.487759	Up	0.00372105	0.01105	2.901
1517	HAAO	0.487685	Up	0.000765149	0.004229	3.365
1518	C21orf59	0.487589	Up	0.00156515	0.006328	3.162
1519	FAM163A	0.487457	Up	0.000453047	0.003224	3.507
1520	ERI2	0.487418	Up	0.0438694	0.07047	2.015
1521	KIAA0141	0.487327	Up	0.00376065	0.01112	2.898
1522	FABP9	0.48726	Up	0.00242572	0.008386	3.032
1523	UGT2A2	0.487122	Up	0.0095749	0.0216	2.591
1524	BLCAP	0.48673	Up	0.000451182	0.003214	3.508
1525	GRAPL	0.486644	Up	0.0093546	0.02123	2.599
1526	C2orf15	0.486385	Up	0.00182131	0.006934	3.118
1527	PCDHB7	0.486318	Up	0.00103884	0.004996	3.28
1528	PRODH	0.486211	Down	4.18249e-06	0.0004659	4.602
1529	KIAA1467	0.486188	Up	8.27574e-06	0.0005809	4.458
1530	IER5L	0.486101	Up	0.000536713	0.003532	3.462
1531	CRISP1	0.486087	Up	0.0054456	0.01429	2.779
1532	TAS2R10	0.486069	No	0.113232	0.1557	1.584
1533	CLEC18B	0.485702	Up	0.0238499	0.04327	2.26
1534	ZNF573	0.485669	Up	0.00069112	0.004023	3.393
1535	PRSS44	0.485658	Up	0.000208848	0.002173	3.708
1536	RABGEF1	0.485622	Up	0.00713774	0.01741	2.69
1537	CRKL	0.485613	Up	0.0449916	0.07183	2.005
1538	LHFPL3-AS1	0.485524	No	0.307448	0.3665	1.021
1539	LOC388282	0.485199	Up	0.000992771	0.004857	3.293
1540	LOC101929078	0.485091	Up	0.00433754	0.01223	2.853
1541	TMEM56-RWDD3	0.485001	Up	0.000174873	0.002013	3.753
1542	CXCL9	0.484838	Up	0.00338125	0.01039	2.931
1543	TBX5	0.484836	No	0.240346	0.2962	1.174
1544	SRGAP2B	0.4848	Up	0.00914712	0.02089	2.607
1545	PPP3CA	0.484672	No	0.426241	0.4837	0.7956
1546	LOC285556	0.484668	Up	0.00137646	0.005839	3.2
1547	TANGO2	0.484501	Up	6.29984e-05	0.001285	4.001
1548	PALM3	0.48442	Up	0.0044644	0.01246	2.843
1549	SRSF10	0.48403	No	0.0504549	0.07885	1.956
1550	RGS3	0.483992	Up	0.00181516	0.006923	3.119
1551	NDC80	0.48398	Down	0.000495701	0.003384	3.483
1552	TTC30B	0.483978	Up	0.00253913	0.008613	3.019
1553	LYNX1	0.483962	Up	0.00017748	0.002029	3.749
1554	NUDT14	0.483951	No	0.270406	0.3277	1.102
1555	TRABD2A	0.483926	Up	5.31107e-05	0.001165	4.041
1556	FAM101B	0.483621	Up	0.00897908	0.02061	2.613
1557	TAS2R13	0.483469	No	0.564998	0.6185	0.5754
1558	TMEM105	0.483412	Up	0.000173544	0.002004	3.755
1559	RGP1	0.483386	Up	0.000201261	0.002136	3.717
1560	LRRTM3	0.483386	Up	0.000984659	0.004835	3.295
1561	MOCS1	0.483314	No	0.16444	0.214	1.39
1562	C2orf69	0.483036	Up	0.00091017	0.004617	3.317
1563	LHFPL2	0.48302	Up	8.87366e-05	0.001506	3.919
1564	SH3GLB1	0.482975	Up	0.00188773	0.007103	3.107
1565	ATP6V1C1	0.482557	Down	1.51679e-05	0.0007054	4.326
1566	FAM83G	0.482545	Up	0.00034458	0.002777	3.579
1567	FOXL2	0.48252	Up	0.0337578	0.05714	2.123
1568	SCP2D1	0.482417	Up	9.48144e-06	0.0006145	4.429
1569	PAGE3	0.482069	Up	0.000131839	0.001798	3.823
1570	CCDC105	0.481991	Up	0.00339585	0.01042	2.929
1571	SERGEF	0.481828	No	0.473268	0.5303	0.7172
1572	NIPAL4	0.481691	Up	0.000357407	0.00284	3.57
1573	MROH7	0.481507	Up	0.00272615	0.009022	2.997
1574	ARSG	0.481477	Up	0.000332375	0.002735	3.589
1575	KIAA0907	0.481337	Up	0.00360637	0.01083	2.911
1576	C9orf131	0.481263	Up	0.00252913	0.008588	3.02
1577	SH3RF1	0.480964	Up	4.92187e-05	0.001119	4.059
1578	C12orf71	0.480949	Up	0.000283531	0.002528	3.63
1579	CCIN	0.480827	Up	0.000814838	0.004372	3.348
1580	RPL13	0.480808	Up	0.00313085	0.009876	2.955
1581	NOA1	0.480778	Up	0.0219778	0.04056	2.291
1582	LOC101928558	0.480207	Up	0.016703	0.03272	2.393
1583	LOC100129636	0.480146	Up	0.00080955	0.004356	3.35
1584	KIF25	0.480015	Up	0.0267576	0.04744	2.215
1585	FOSL2	0.479829	No	0.201556	0.255	1.277
1586	PCOLCE	0.479415	Down	7.95065e-05	0.001442	3.946
1587	LOC100996909	0.4793	Up	0.00293156	0.009474	2.975
1588	UNCX	0.479289	Up	0.00642119	0.01607	2.725
1589	GABRR1	0.479209	Up	0.00682931	0.01684	2.705
1590	PIK3R5	0.478966	Up	0.0025096	0.008552	3.022
1591	OR10J5	0.478905	Up	0.0037845	0.01117	2.896
1592	ARRDC3	0.478237	Up	3.52739e-05	0.0009897	4.136
1593	LEAP2	0.478203	Up	0.049142	0.07717	1.967
1594	MZT2A	0.478158	Up	0.00339141	0.01041	2.93
1595	ZNF106	0.478154	Up	5.67249e-05	0.001213	4.026
1596	LOC145474	0.478133	No	0.164667	0.2143	1.39
1597	MVK	0.478048	Up	0.00554283	0.01445	2.774
1598	POC5	0.478042	Up	0.00422118	0.01201	2.861
1599	PEG10	0.477962	Up	0.000649797	0.003878	3.41
1600	MTERFD2	0.477955	Up	0.000208686	0.002175	3.708
1601	SPATA31A7	0.477911	Down	6.29057e-05	0.001287	4.002
1602	CNTN3	0.477349	Down	6.35939e-06	0.0005451	4.514
1603	LRRC43	0.477316	Up	0.00118227	0.005356	3.243
1604	HRCT1	0.477308	Up	0.00273061	0.009032	2.997
1605	RFWD2	0.47717	Up	0.000270197	0.002483	3.642
1606	ASB15	0.477162	Up	0.000846203	0.00446	3.337
1607	MROH6	0.47716	Up	0.00258203	0.008712	3.014
1608	OR10J3	0.477083	Up	0.0432067	0.06958	2.022
1609	NDUFS7	0.476978	Up	0.0102613	0.02269	2.567
1610	KRTAP12-2	0.476786	Up	0.00194531	0.007243	3.098
1611	ALDH3A1	0.476786	Up	0.0333271	0.05658	2.128
1612	SMIM24	0.476637	Up	2.68851e-05	0.0008963	4.198
1613	C19orf48	0.476592	Up	0.000727192	0.004125	3.379
1614	RPL5	0.476574	No	0.986333	0.9887	0.01713
1615	SLC25A33	0.476522	No	0.0640245	0.09621	1.852
1616	KRTAP19-7	0.476351	Up	0.00106671	0.005062	3.272
1617	ACR	0.476326	Up	0.0218251	0.04034	2.293
1618	GNAT3	0.476267	Up	0.000483707	0.003344	3.49
1619	RNF13	0.476258	Up	0.022003	0.04059	2.29
1620	LOC101928006	0.476209	Up	0.000213273	0.002202	3.703
1621	TBL3	0.476084	No	0.246693	0.3028	1.158
1622	LOC100130744	0.475968	Up	0.000161724	0.001946	3.772
1623	CEP68	0.475934	Up	0.000220767	0.002234	3.694
1624	CES4A	0.475678	Up	0.00128597	0.005627	3.219
1625	LOC100294145	0.475558	Up	0.00092487	0.004661	3.312
1626	INPP4B	0.475453	Up	9.30774e-05	0.001539	3.908
1627	MYBPC3	0.475258	Up	0.000734652	0.004142	3.376
1628	GALNT11	0.475211	Up	0.000189425	0.002084	3.733
1629	C20orf85	0.475134	Up	0.00025024	0.002377	3.662
1630	LILRA4	0.475105	Up	0.0192465	0.03646	2.341
1631	RNF113A	0.475098	Up	0.0182848	0.03507	2.36
1632	C3orf33	0.474889	Up	0.0160587	0.03175	2.408
1633	TRIM25	0.474856	Up	0.00371182	0.01104	2.902
1634	ANLN	0.474661	Down	0.000122378	0.001744	3.841
1635	LOC100505984	0.474584	Up	9.9533e-05	0.001577	3.892
1636	TAAR2	0.474576	No	1	1	0
1637	VPS45	0.474419	No	0.0507936	0.07927	1.953
1638	ZNF511	0.474319	No	0.892015	0.9087	0.1358
1639	C20orf112	0.474131	Up	0.00114331	0.005257	3.253
1640	BCKDHA	0.473827	Down	8.49334e-05	0.001477	3.93
1641	LYZ	0.47378	Up	0.000277284	0.002512	3.636
1642	SLC22A18	0.473688	Down	0.000126797	0.001769	3.833
1643	KIAA1211L	0.473484	No	0.0911929	0.1296	1.689
1644	SELO	0.473449	Up	0.0239253	0.04337	2.258
1645	GPSM1	0.47341	Down	5.23365e-05	0.001159	4.045
1646	SH2D3A	0.473111	Up	0.00380279	0.01121	2.894
1647	GRHPR	0.473101	Up	9.60125e-05	0.001553	3.9
1648	OSBP	0.473009	Down	9.43636e-06	0.0006159	4.43
1649	ARL14	0.472975	Up	0.00135381	0.005784	3.204
1650	ATF7	0.472944	Up	0.00226889	0.008021	3.053
1651	DBH-AS1	0.472836	Up	0.00092836	0.004672	3.311
1652	MCEE	0.47268	Up	0.000457646	0.003243	3.504
1653	ZNF749	0.472628	Up	0.000819265	0.004382	3.346
1654	ASB6	0.472627	Up	0.00148327	0.006107	3.178
1655	SALL2	0.472568	Up	0.0019303	0.007199	3.101
1656	ARMC4	0.47247	No	0.356897	0.4165	0.9213
1657	ZNF677	0.472461	Up	0.00302395	0.00967	2.965
1658	TMC3	0.472337	Up	0.0101327	0.02251	2.571
1659	CDKN2C	0.47229	No	0.0502877	0.07865	1.958
1660	SDCCAG3	0.472205	Up	4.9397e-05	0.001118	4.058
1661	MFAP2	0.472093	Up	1.31779e-05	0.0006554	4.357
1662	IL17RE	0.47188	Up	0.0133976	0.02759	2.473
1663	LOC102724605	0.471867	Up	0.000842735	0.004451	3.338
1664	TRAFD1	0.47184	Up	0.000287654	0.002546	3.626
1665	NUP43	0.471586	Up	0.00135935	0.005797	3.203
1666	CROCC	0.471521	Up	0.00137233	0.005828	3.2
1667	RGS9	0.471515	Up	0.00241257	0.008357	3.034
1668	PDE1C	0.471476	Down	9.47235e-06	0.0006161	4.429
1669	MAGEA10-MAGEA5	0.471408	Up	0.001883	0.007091	3.108
1670	LRG1	0.471129	Up	0.000492735	0.003378	3.485
1671	ADIPOQ	0.471113	Up	0.00399071	0.01157	2.879
1672	BLVRA	0.471101	Down	0.000569454	0.003639	3.446
1673	MIA2	0.471068	Up	0.00134222	0.005756	3.207
1674	PICK1	0.470985	Up	0.000144818	0.001864	3.8
1675	SYCN	0.470972	Up	0.000439023	0.003176	3.515
1676	ALS2CL	0.470955	Up	9.66576e-05	0.001559	3.899
1677	SLC22A12	0.470782	Up	0.001402	0.005899	3.194
1678	CHST2	0.470502	Up	0.00209713	0.007628	3.076
1679	BTBD17	0.470468	Up	0.00197085	0.007308	3.095
1680	ASB10	0.470456	Up	0.000105182	0.001616	3.878
1681	CLEC10A	0.470373	Up	0.000448213	0.003208	3.51
1682	GSDMC	0.470171	Up	0.000171061	0.001991	3.758
1683	TRIM49D2	0.470133	Up	0.0171403	0.03339	2.384
1684	ZNF486	0.469926	No	0.113882	0.1564	1.581
1685	C2CD4B	0.469742	Up	0.00105017	0.005023	3.277
1686	LEPRE1	0.46971	Up	0.00169079	0.006631	3.14
1687	LOC101060553	0.469678	Up	1.31812e-05	0.0006539	4.357
1688	OTX1	0.469658	Down	0.000260581	0.002442	3.652
1689	OXT	0.469628	Down	4.71387e-07	0.0002436	5.038
1690	SAP18	0.469623	Up	0.000283476	0.002529	3.63
1691	ERCC2	0.469493	Up	1.6489e-06	0.0003932	4.792
1692	TUSC3	0.469473	No	0.0768781	0.1122	1.769
1693	NLGN4Y	0.469391	Up	0.000519677	0.003466	3.47
1694	NOMO2	0.469271	Up	0.00471331	0.01292	2.826
1695	BFSP1	0.469196	Down	0.000464488	0.003264	3.5
1696	PAH	0.469007	Down	3.91645e-06	0.000467	4.616
1697	C1GALT1C1L	0.468917	Up	0.0129536	0.02693	2.485
1698	GDPD1	0.468742	Up	0.000873004	0.004521	3.329
1699	LOC101927016	0.468735	No	0.242943	0.2989	1.168
1700	ODF2	0.468675	Down	1.69632e-05	0.0007254	4.302
1701	OSR1	0.468662	Up	9.5411e-05	0.001554	3.902
1702	TSNAXIP1	0.468507	Up	3.61667e-05	0.0009997	4.131
1703	RAX2	0.468486	Up	0.000298743	0.002591	3.616
1704	FAM25A	0.468427	Up	0.000622872	0.003806	3.421
1705	TRAF7	0.468295	Up	0.0171994	0.03348	2.382
1706	PCP4	0.468212	Down	0.000145293	0.001868	3.799
1707	CLDN17	0.468135	Down	8.40316e-05	0.001476	3.933
1708	SPATC1	0.468122	Up	0.00443616	0.0124	2.845
1709	POLR3GL	0.468007	Up	0.00572908	0.01479	2.763
1710	IL22RA2	0.46796	Up	0.000332847	0.002736	3.588
1711	FAM177B	0.467666	Up	0.000357255	0.002841	3.57
1712	OR4S2	0.467666	No	0.0945646	0.1336	1.672
1713	C3orf35	0.467605	Up	0.000850564	0.004472	3.336
1714	ABCB4	0.467547	Up	0.0170941	0.03335	2.385
1715	LCE1C	0.46751	Up	0.000290389	0.002556	3.624
1716	LINGO1	0.467502	Up	0.00116276	0.005309	3.248
1717	USP27X-AS1	0.467412	Down	3.02709e-06	0.0004541	4.669
1718	GCH1	0.46738	Up	0.0458125	0.07286	1.997
1719	OR4A5	0.46731	Up	0.0384455	0.0634	2.07
1720	PSMA3	0.467044	No	0.36881	0.4284	0.8987
1721	KU-MEL-3	0.46698	Up	0.00312012	0.009861	2.956
1722	OMD	0.466881	Down	3.31443e-06	0.00045	4.65
1723	CRELD1	0.466713	Up	0.00192464	0.007188	3.102
1724	SMIM21	0.466601	Up	0.000649068	0.003879	3.41
1725	OR52E4	0.466528	No	0.228175	0.2833	1.205
1726	IDI1	0.466401	Up	0.00617187	0.01562	2.739
1727	SCRN1	0.466225	Up	0.00154599	0.006271	3.166
1728	KCNK6	0.466122	Up	0.000795707	0.00431	3.354
1729	LOC100128885	0.466114	No	0.107772	0.1491	1.608
1730	LOC100287387	0.466103	No	0.0776641	0.1132	1.764
1731	LOC101593348	0.466039	Up	1.10857e-05	0.0006384	4.395
1732	LOC101928093	0.466033	Up	0.0326304	0.05559	2.137
1733	PTGR1	0.465864	Up	0.000400384	0.003024	3.54
1734	RESP18	0.465821	Up	0.00207837	0.007584	3.079
1735	ITLN2	0.465756	Up	0.00188258	0.007091	3.108
1736	ITGA8	0.465624	No	0.105891	0.147	1.617
1737	SMIM5	0.46561	Up	0.000212631	0.002199	3.704
1738	FANCB	0.465599	Up	0.000480165	0.003328	3.492
1739	RPLP1	0.46542	No	0.250815	0.3071	1.148
1740	HIST4H4	0.465137	Up	0.00551725	0.01441	2.775
1741	MICU3	0.464469	Up	0.00175849	0.006784	3.128
1742	STAU1	0.464432	Up	0.000870928	0.00452	3.329
1743	TTLL4	0.464031	No	0.940702	0.9508	0.07439
1744	CTSO	0.46381	Up	0.000375251	0.002916	3.557
1745	LEFTY2	0.463608	No	0.0616868	0.09325	1.869
1746	AKAP1	0.463598	No	0.0504863	0.07887	1.956
1747	AMDHD1	0.463577	Up	8.74576e-06	0.0005959	4.446
1748	HSPA12B	0.463438	Up	0.00557388	0.01451	2.772
1749	EIF2B1	0.463418	Up	0.00261191	0.008769	3.01
1750	GLYAT	0.463378	Up	0.000273899	0.002499	3.639
1751	ZC3HAV1L	0.463333	Up	0.0031982	0.01001	2.948
1752	RWDD3	0.463312	Down	8.2146e-06	0.0005855	4.46
1753	SLC38A1	0.463282	Up	0.00105147	0.005027	3.276
1754	RHBDL2	0.463118	Up	0.0222269	0.04092	2.286
1755	NHLH2	0.462956	No	0.183707	0.2354	1.329
1756	RTCB	0.462741	Up	0.00205382	0.007513	3.082
1757	BCS1L	0.462619	Down	0.00277289	0.009126	2.992
1758	FIBCD1	0.462503	Up	0.00013669	0.001811	3.814
1759	CA12	0.462369	Up	0.014018	0.02853	2.457
1760	FAM63A	0.462358	Up	5.86734e-05	0.001228	4.018
1761	CALB1	0.462128	Up	0.00949427	0.02148	2.594
1762	IRS4	0.46211	Up	0.000583559	0.003701	3.439
1763	MAN2A2	0.462096	Up	1.09875e-05	0.0006367	4.397
1764	CTAGE8	0.461943	Up	0.000162015	0.001945	3.772
1765	KRTAP13-1	0.461937	Up	0.00190663	0.007148	3.104
1766	PRAF2	0.461843	Up	0.0130352	0.02705	2.483
1767	PPP2R3A	0.461798	Up	0.00022912	0.002282	3.685
1768	ZNF732	0.461771	Up	0.000946952	0.004725	3.306
1769	MGEA5	0.461561	Up	0.000198745	0.002127	3.721
1770	RABGGTB	0.461379	Up	0.00038707	0.002963	3.549
1771	ASPRV1	0.461236	Up	0.00102889	0.004976	3.283
1772	MRPL54	0.461021	Up	0.000910945	0.00462	3.317
1773	DYNAP	0.460927	Up	0.00236547	0.008242	3.04
1774	OSCP1	0.460723	Up	0.000653344	0.003889	3.408
1775	LOC101928897	0.460564	Up	0.0153957	0.03073	2.423
1776	FAM46B	0.460457	Up	0.0147904	0.02975	2.437
1777	TPPP	0.460418	Up	0.00321467	0.01004	2.946
1778	CLDN34	0.460381	Up	0.000189136	0.002082	3.733
1779	MLLT4-AS1	0.460351	Up	0.00107983	0.005096	3.269
1780	SERPINI2	0.460324	Up	0.00270783	0.008976	2.999
1781	KCNJ8	0.460253	No	0.0628823	0.09478	1.86
1782	LRRC4	0.460129	Up	0.000341362	0.002771	3.582
1783	NASP	0.459975	Up	0.00552575	0.01443	2.775
1784	MFSD2B	0.459888	Up	0.000412499	0.003066	3.532
1785	KRTAP5-3	0.459834	Up	0.000275063	0.002505	3.638
1786	ZFP30	0.459768	Up	0.0256501	0.04589	2.231
1787	ZFP14	0.45974	Up	3.18582e-05	0.0009407	4.16
1788	CCDC27	0.459576	Up	0.007603	0.01819	2.669
1789	TALDO1	0.459386	No	0.471496	0.5285	0.72
1790	OVOS	0.459365	No	0.106652	0.1478	1.613
1791	RBM38	0.459286	Up	0.000731725	0.004135	3.377
1792	CLEC4G	0.458918	Up	0.000914335	0.004627	3.316
1793	SFTPA1	0.458813	Up	0.00281212	0.009208	2.988
1794	R3HDM1	0.458809	Up	0.000457495	0.003243	3.504
1795	GRAP2	0.458792	Up	0.00518178	0.0138	2.796
1796	C5orf55	0.458688	Up	0.00134154	0.005757	3.207
1797	BHMT	0.458666	Down	9.56307e-05	0.001552	3.901
1798	TUB	0.458641	Up	0.00736925	0.01778	2.68
1799	KRTAP9-1	0.458634	Up	0.000521849	0.003473	3.469
1800	SLIT1	0.458429	Up	1.67946e-06	0.0003857	4.789
1801	TCOF1	0.458408	Up	0.00104935	0.005023	3.277
1802	PNPLA7	0.458374	Up	0.000503679	0.003413	3.479
1803	SH3BP1	0.458197	Up	4.20919e-05	0.001055	4.096
1804	TNFRSF9	0.458082	Up	0.00164975	0.006538	3.147
1805	IL11RA	0.45799	Up	0.0145228	0.02933	2.444
1806	DKFZp451B082	0.457859	Up	0.0265451	0.04716	2.218
1807	FIGNL1	0.457676	Up	0.00017312	0.002003	3.755
1808	ENOPH1	0.457387	No	0.0502997	0.07865	1.957
1809	CLC	0.457335	Up	0.0103091	0.02276	2.565
1810	SLC39A6	0.457147	Up	0.000353752	0.002827	3.572
1811	CYP2D6	0.457063	Up	0.00461858	0.01275	2.832
1812	KLF14	0.456858	Up	0.0421515	0.06834	2.032
1813	MS4A7	0.456823	Up	0.00234737	0.008203	3.042
1814	PITPNM2	0.45673	Up	1.01326e-05	0.0006241	4.414
1815	RAB44	0.456609	Up	0.001258	0.005541	3.225
1816	LHX4	0.45657	Up	0.00611232	0.0155	2.742
1817	LRRN1	0.456524	Up	0.00120856	0.005417	3.237
1818	RNF157-AS1	0.456505	Up	0.000302043	0.002598	3.614
1819	ZNF569	0.456482	Up	0.000352027	0.002817	3.574
1820	ANO7P1	0.456065	Up	7.21113e-05	0.001373	3.969
1821	BPIFC	0.456053	Up	0.017233	0.03351	2.382
1822	HRH4	0.456033	Up	0.037142	0.06164	2.084
1823	TNFAIP6	0.456033	Up	0.01336	0.02754	2.474
1824	YIF1B	0.455977	Down	2.93327e-05	0.0009201	4.179
1825	SLC18A2	0.455948	Up	0.00869841	0.02009	2.624
1826	C12orf76	0.455936	Up	0.00150664	0.006161	3.173
1827	ATP11B	0.455861	Up	0.000111425	0.001657	3.864
1828	LOC101928947	0.455776	Up	8.55249e-06	0.0005892	4.451
1829	CCL26	0.455604	Up	0.0141303	0.0287	2.454
1830	SPACA7	0.455522	Up	0.00178401	0.006851	3.124
1831	JOSD1	0.455497	Up	0.0319785	0.05466	2.145
1832	GLIS1	0.455439	Up	0.000508411	0.00343	3.476
1833	TMPPE	0.455412	No	0.697001	0.7399	0.3894
1834	HBA2	0.455409	Up	0.000440418	0.003182	3.515
1835	CYSLTR1	0.455262	Up	0.00160618	0.00642	3.155
1836	ANKRD54	0.455181	Up	0.000168553	0.001984	3.762
1837	LOC284578	0.455081	No	0.890138	0.9069	0.1381
1838	LOC102724342	0.455035	Up	0.00136992	0.005826	3.201
1839	GRIK5	0.454806	Up	0.0359648	0.06005	2.097
1840	ISL1	0.454513	No	0.281722	0.3399	1.076
1841	KLHL6	0.454134	Up	0.00197212	0.007308	3.094
1842	DMXL2	0.454088	No	0.447068	0.5043	0.7603
1843	GABRR2	0.454033	Up	0.00296955	0.00956	2.971
1844	ONECUT2	0.454003	Up	0.00397447	0.01154	2.88
1845	PPIP5K1	0.453717	Up	0.000249679	0.002378	3.663
1846	FXYD5	0.453542	Up	0.000173684	0.002004	3.755
1847	TH	0.453512	Up	0.00439	0.01233	2.849
1848	KRTAP20-1	0.453504	Up	0.00462015	0.01275	2.832
1849	NEU3	0.453463	Up	0.000201101	0.002135	3.718
1850	COPG2IT1	0.453395	Up	0.0027843	0.009148	2.991
1851	AMELX	0.453339	No	0.0870369	0.1246	1.711
1852	MKKS	0.453275	Up	0.00162576	0.006472	3.151
1853	FASTKD2	0.453153	Up	0.00058698	0.003706	3.438
1854	FAM183B	0.453051	Up	0.000932569	0.004683	3.31
1855	IGSF1	0.452874	Up	0.00525222	0.01392	2.791
1856	EPPIN	0.452872	Up	0.00762012	0.01823	2.668
1857	IBSP	0.452835	Up	0.024218	0.04379	2.254
1858	LOC101928533	0.452804	Up	6.41733e-05	0.001295	3.997
1859	FAM150A	0.452802	No	0.0723494	0.1066	1.797
1860	KRTAP4-5	0.452744	Up	1.81494e-05	0.0007453	4.287
1861	C10orf105	0.452709	Up	0.000291974	0.00256	3.622
1862	ACTL7B	0.452638	Up	0.00238787	0.0083	3.037
1863	MPP3	0.452608	Up	0.0140626	0.0286	2.456
1864	PPM1J	0.452556	No	0.487934	0.5443	0.6936
1865	VGLL1	0.452435	Up	0.000763535	0.004225	3.366
1866	SLC25A27	0.452363	Up	0.000119688	0.001721	3.847
1867	LOC101928621	0.452334	Up	0.000603894	0.003762	3.43
1868	OMP	0.452276	Down	0.000100065	0.00158	3.89
1869	DPYD	0.452093	Up	0.000468591	0.003283	3.498
1870	OR2C3	0.452062	No	0.348035	0.4075	0.9384
1871	CD3EAP	0.451861	Up	0.000526954	0.003495	3.467
1872	OR5W2	0.451861	No	0.777235	0.8098	0.2829
1873	PDDC1	0.451485	Up	0.0259238	0.04629	2.227
1874	MT2A	0.451435	Up	8.66487e-05	0.001495	3.925
1875	LOC101060581	0.451283	No	0.216248	0.2703	1.237
1876	GPR37L1	0.451139	No	0.0587433	0.08952	1.89
1877	KIAA1614	0.451137	Up	0.00185979	0.007043	3.112
1878	LATS2	0.451106	Down	0.000628024	0.003817	3.419
1879	FKSG29	0.451067	Up	0.00418163	0.01193	2.864
1880	WDR53	0.450884	Up	0.00693403	0.01704	2.7
1881	GLT8D1	0.450699	Up	1.24655e-05	0.0006514	4.369
1882	ZCCHC8	0.45053	Up	0.00058338	0.003703	3.439
1883	VPS72	0.450516	Up	6.54152e-05	0.001306	3.992
1884	KANK3	0.450436	No	0.233156	0.2889	1.192
1885	TP53INP2	0.450355	Up	0.000179536	0.00204	3.746
1886	TPSG1	0.450249	Up	0.011358	0.0244	2.531
1887	ZNF786	0.45017	Up	0.0244697	0.04415	2.25
1888	SMURF2	0.450159	Up	0.00894385	0.02054	2.614
1889	RWDD2B	0.450111	Up	5.72128e-05	0.001216	4.024
1890	IL36G	0.450054	Up	0.000449135	0.00321	3.509
1891	TSC22D4	0.450043	Up	0.000635979	0.003835	3.416
1892	SLC41A1	0.449707	Up	0.0493466	0.0774	1.966
1893	PRRT1	0.449683	Up	0.000213493	0.002201	3.702
1894	NANOS1	0.449675	Up	0.00111686	0.005195	3.259
1895	PCK2	0.449261	Down	7.05116e-05	0.001363	3.975
1896	TTC32	0.449246	Up	0.00245647	0.008442	3.029
1897	KNCN	0.449171	Up	0.000203578	0.002143	3.715
1898	UBA3	0.449087	No	0.188374	0.2405	1.315
1899	PRSS58	0.449056	Up	0.000249727	0.002377	3.663
1900	ZRSR2	0.448883	Down	0.000182969	0.002055	3.741
1901	LIMS1	0.448864	Up	0.000131282	0.001797	3.824
1902	LCE1D	0.448728	Up	0.00044824	0.003207	3.51
1903	C3orf49	0.448692	Up	0.00732353	0.01771	2.682
1904	SERPINB3	0.448642	No	0.0840371	0.121	1.728
1905	MAB21L1	0.448555	Up	0.000935415	0.004688	3.309
1906	MS4A10	0.448488	Up	0.00222511	0.007907	3.058
1907	RHOU	0.448421	Up	0.00963916	0.02169	2.589
1908	ATP1B1	0.448413	Up	0.0135565	0.02782	2.469
1909	DLGAP1-AS2	0.448373	Up	0.00377682	0.01116	2.896
1910	CDRT15L2	0.448257	Up	0.027226	0.04806	2.208
1911	SLC1A1	0.448252	No	0.114485	0.1571	1.578
1912	HYMAI	0.448179	Up	0.00086147	0.0045	3.332
1913	CRB2	0.448165	Up	0.0247897	0.04464	2.245
1914	KRTAP10-10	0.448098	Up	0.00209347	0.007618	3.077
1915	C3orf62	0.447824	Up	0.000845496	0.004458	3.337
1916	FAM212A	0.44779	Up	0.00316128	0.009935	2.952
1917	TRPV5	0.447738	Up	0.0174576	0.03385	2.377
1918	TMEM200C	0.447615	Up	0.00313871	0.009891	2.954
1919	SULF2	0.447614	Up	0.000188218	0.002078	3.734
1920	VSTM2L	0.44748	Up	0.0026229	0.008793	3.009
1921	ZNF268	0.447406	Up	4.07364e-05	0.001044	4.103
1922	PCYT1A	0.44737	Down	0.000522723	0.003475	3.469
1923	GADD45G	0.447343	No	0.0939455	0.1329	1.675
1924	PAM	0.44724	Down	1.05941e-05	0.0006296	4.405
1925	PTGES3L-AARSD1	0.447223	Up	4.08674e-05	0.001046	4.103
1926	TRPC2	0.447125	Up	0.000735287	0.00414	3.376
1927	ZNF202	0.446997	Up	0.000121666	0.001738	3.843
1928	ABCF1	0.446911	Up	0.0430609	0.06941	2.023
1929	C1S	0.44685	No	0.273666	0.3312	1.095
1930	FTCD	0.446837	Up	0.000176579	0.002025	3.75
1931	TCF19	0.446756	Up	0.011171	0.0241	2.537
1932	GOLGA8B	0.446513	Up	1.54762e-05	0.0007005	4.322
1933	ADRA1B	0.446369	No	0.321545	0.3809	0.9913
1934	ZNF621	0.446193	Up	0.0128997	0.02685	2.487
1935	CLVS2	0.445865	Up	0.000267132	0.002465	3.645
1936	HES7	0.445857	Up	0.000435605	0.003164	3.518
1937	TPD52L3	0.445847	Up	0.0131274	0.02719	2.48
1938	MNAT1	0.445836	Up	1.44484e-05	0.0006945	4.337
1939	FAM78B	0.445786	Up	0.00068329	0.004005	3.396
1940	ASAH2B	0.445765	Up	0.000103701	0.001605	3.882
1941	SLN	0.445463	Up	3.49363e-05	0.0009832	4.139
1942	LCE2D	0.445346	Up	0.0018879	0.007102	3.107
1943	SLC25A20	0.445326	Up	0.00204374	0.007484	3.084
1944	DAAM2	0.445307	Up	0.00172858	0.006719	3.133
1945	TPGS1	0.445243	Up	0.0110413	0.02391	2.541
1946	C7orf69	0.445211	Up	0.000466264	0.003271	3.499
1947	ANKRD36B	0.445152	Up	0.00130491	0.005675	3.215
1948	PSMB6	0.445148	Up	0.0234949	0.04278	2.265
1949	THBD	0.445078	Up	0.00109946	0.00515	3.264
1950	LOC100506406	0.445009	Up	0.000263648	0.002452	3.649
1951	ZDHHC19	0.444968	Up	0.000400221	0.003025	3.54
1952	LXN	0.444956	Up	0.0245089	0.04419	2.249
1953	TMEM198	0.444754	Up	0.0022746	0.008029	3.052
1954	DNAH2	0.444745	No	0.599478	0.6511	0.5252
1955	TRIM64B	0.444744	Up	0.00474389	0.01297	2.824
1956	MTMR11	0.444734	Up	0.000715977	0.004106	3.383
1957	SYNDIG1	0.444493	Up	0.00169588	0.006644	3.139
1958	GDPGP1	0.444067	Up	0.000110546	0.001652	3.866
1959	PLA2G4D	0.443873	Up	0.00120671	0.005415	3.237
1960	SLC12A7	0.443862	Up	2.8445e-05	0.0009155	4.186
1961	LINC00331	0.443825	No	0.320356	0.3797	0.9937
1962	PRAMEF5	0.443753	Up	0.00367588	0.01097	2.905
1963	OR5AN1	0.443691	No	0.288222	0.3465	1.062
1964	PPIG	0.443441	Up	0.00101047	0.004912	3.288
1965	C1orf74	0.44343	Up	0.00021302	0.0022	3.703
1966	C2orf74	0.443403	Up	0.00372526	0.01105	2.901
1967	HRSP12	0.44324	Up	4.86359e-05	0.001114	4.062
1968	CCKAR	0.443068	Up	0.0096121	0.02165	2.589
1969	MDK	0.442937	No	0.058084	0.08876	1.895
1970	RHAG	0.442843	Up	1.10816e-05	0.0006402	4.395
1971	AGA	0.442753	Up	0.0311804	0.05359	2.155
1972	AASDHPPT	0.442673	Up	3.18344e-05	0.0009415	4.16
1973	DNAJA4	0.442503	Up	8.46432e-05	0.001476	3.931
1974	ITGA11	0.442498	Up	0.032046	0.05474	2.144
1975	BEX5	0.442408	Up	0.000145886	0.001869	3.798
1976	NREP	0.442387	Up	0.000577961	0.003682	3.442
1977	CSRNP1	0.442224	Up	0.000676345	0.003981	3.399
1978	CDHR4	0.442057	Up	0.00474161	0.01297	2.824
1979	FKBP4	0.442042	Up	5.4203e-05	0.001174	4.037
1980	NAT8L	0.441911	Up	0.00023795	0.002335	3.675
1981	HMX3	0.441905	Up	0.00094714	0.004725	3.306
1982	C17orf82	0.441873	Up	0.00245979	0.008442	3.028
1983	MUM1L1	0.44184	Up	0.00177943	0.006836	3.125
1984	LOC102724187	0.441793	Up	0.00430928	0.01218	2.855
1985	GRXCR2	0.44172	Up	0.0034389	0.01051	2.926
1986	NEDD1	0.441692	Up	0.0102085	0.02263	2.569
1987	ZNF404	0.441588	Up	0.000692029	0.004025	3.393
1988	ETV3	0.44142	No	0.105152	0.1461	1.62
1989	SEC14L2	0.441391	Up	0.0171515	0.0334	2.383
1990	PCDHB4	0.4411	Up	0.0060588	0.01539	2.745
1991	ASB5	0.441093	Up	0.000265966	0.002459	3.646
1992	GRAMD3	0.441045	Up	0.000208627	0.002177	3.708
1993	UBAC2	0.441038	Up	0.0250059	0.04498	2.241
1994	IL4R	0.441025	Up	7.61794e-06	0.0005691	4.476
1995	P4HA1	0.440958	Down	6.13406e-06	0.0005382	4.522
1996	ACTR3C	0.440929	Up	0.00392384	0.01145	2.884
1997	KNDC1	0.440827	Up	0.0332046	0.05641	2.13
1998	LEMD1	0.44082	Up	0.00585039	0.01499	2.756
[truncated: 16,604 more rows]

## Sheet: Table S2
Table S2. Mostly enriched pathway categories (changes>40% total genes)
Category	pathway	Genes	Gene counts	P value
Ras	Protein folding and maturation_Angiotensin system maturation	Angiotensin I, Angiotensin (1-7), Angiotensin (1-9), Angiotensin III, Angiotensin (2-10), Angiotensinogen, Angiotensin IV, Angiotensin II, Kallikrein 1	9	0.000401122
Hormone	Estradiol metabolism	CYP1A2, CYP1B1, UGT2A1, UGT1A10, CYP3A4, UGT2B11, UGT1A4, CYP2D6	8	0.000751172
Other	Transport_RAB5A regulation pathway	EGF, RABGEF1, Rab5ip, APPL1, ANKRD27(Varp), RAP6	6	0.000970577
Lung	Release of pro-inflammatory factors and proteases by alveolar macrophages in asthma	MIG, SP-A, Endothelin-1, IRF5, IL-17, CXCL16, MIP-1-alpha, TIMP1	8	0.00103653
Immune response	Role of IGH translocations in multiple myeloma	E2F1, CAC, p130, IRF4, p107, Histone H4, BLIMP1 (PRDI-BF1)	7	0.00266678
Neuro	Development_MAG, Reticulon 4 and OMgp in inhibition of neurite outgrowth	SH3RF, Tubulin alpha, RTN4RL2, Kalirin, Lingo1, MAG, PP2A catalytic, PIRB, ILT4, LIRB	10	0.00440987
Neuro	Neurophysiological process_Dopamine D2 receptor transactivation of PDGFR in CNS	NR1, PP2A regulatory, PP2A catalytic, Dopamine D2 receptor, IP3 receptor	5	0.00715019
Other	G-protein signaling_Rac1 activation	Kalirin, Semaphorin 3A, CORO1A(CLABP, TACO), KIDINS220, Rho GTPase, PP2A cat (alpha), ALPHA-PIX, PI3K reg class IB (p101), PREX1	9	0.0087549
Other	Ubiquinone metabolism	NDUFA8, NDUFB3, DAP13, NDUFS7, NDUFC1, NDUFV3, NDUFA5, NDUFA10, NDUFB8	9	0.0087549
Lung	Eosinophil-derived cytokines in airway remodeling in asthma	IL-17F, C5a, FGF2, IL-17, Pin1, PP2A cat (alpha)	6	0.00891448
Other	Regulation of metabolism_ChREBP signaling	MAD, MLX, ACLY, PP2A regulatory, ChREBP, PP2A catalytic, TIEG1, MID1IP1	8	0.00929071
Other	O-glycan biosynthesis	GALNT15, GALNT5, GALNTL2, GALNTL4, SIA7A, GALNT14, GALNT11, GCNT3	8	0.0102078
Other	CHDI_Correlations from Replication data_Cytoskeleton and adhesion module	Ephrin-B, RASSF5, CrkL, MELC, Cytohesin1, MyHC, PI3K reg class IB (p101), IP3 receptor	8	0.0111903
Neuro	Neurogenesis_NGF/ TrkA MAPK-mediated signaling	TY3H, MAGI-2, KIDINS220, CrkL, PP2A regulatory, PP2A catalytic, MMP-10, DNAJA3 (TID1), PDZ-GEF1, p107, IP3 receptor	11	0.0119683
Other	Translation_(L)-selenoaminoacids incorporation in proteins during translation	TXNRD3, RPL30, Selenoprotein P, Selenoprotein O, Selenoprotein V, SELB	6	0.0128644
Other	DNA damage_Inhibition of telomerase activity and cellular senescence	E2F1, p130, PP2A catalytic, p107	4	0.0138232
Other	Benzo[a]pyrene metabolism	CYP1A2, CYP1B1, UGT1A10, UGT1A9, CYP3A4, UGT1A6	6	0.0144165
Immune response	Chemotaxis_CCL16-, CCL20-, CXCL16- and CCL25-mediated cell migration	Histamine H4 receptor, CXCL16, MMP-10, PI3K reg class IB (p101), MLCK, IP3 receptor	6	0.0160942
Lung	Development_Regulation of lung epithelial progenitor cell differentiation	SP-A, Aquaporin 5, SMAD9 (SMAD8), p130, SMAD1, ERM	6	0.0160942
Other	Signal transduction_BMP signaling via ALK-1 and ALK-2 receptors	ID2, Endothelin-1, SMAD9 (SMAD8), SMAD1	4	0.0164411
Other	Development_Positive regulation of WNT/Beta-catenin signaling in the nucleus	EGF, CARF, FOXM1, APPL, Pin1, TLE, RUVBL2, Dsh	8	0.0171755
Other	Development_Transcription regulation of granulocyte development	MAD, E2F1, LRG, Lysozyme, p47-phox	5	0.0172868
Other	Androstenedione and testosterone biosynthesis and metabolism p.2	UGT2A1, UGT1A10, UGT1A9, UGT1A8, UGT1A4	5	0.0172868
Other	1-Naphthylamine and 1-Nitronaphtalene metabolism	CYP1A2, CYP2F1, UGT1A9, UGT1A8, UGT1A4, UGT1A6	6	0.0198442
Ras	Signal transduction_Angiotensin II/ AGTR1 signaling via JAK/STAT	I-kB, IP3R1, Angiotensinogen, beta-MHC, Angiotensin II, TIMP1	6	0.0198442
Other	Regulation of GSK3 beta in bipolar disorder	LRP5, PP2A regulatory, FGF2, PP2A catalytic, Dsh, Dopamine D2 receptor	6	0.0219248
Immune response	Immune response_IL-11 signaling via JAK/STAT	IL11RA, sIL11-RA, MYF5, Metallothionein-II, TIMP1	5	0.0220891
Other	2-Naphthylamine and 2-Nitronaphtalene metabolism	CYP1A2, CYP2F1, UGT1A9, CYP3A4, UGT1A8, UGT1A4, UGT1A6	7	0.0242795
Other	Action of lithium on synaptic transmission and autophagy	SMIT, MARCKS, PP2A regulatory, PP2A catalytic, Dopamine D2 receptor	5	0.0247843
Immune response	Chemotaxis_Common mechanisms of Th17 cell migration	MIG, CXCL16, MIP-1-alpha, PI3K reg class IB (p101), P-selectin, IP3 receptor	6	0.0265165
Other	Nitrogen metabolism	Carbonic anhydrase VB (mitochondrial), Carbonic anhydrase XII, Carbonic anhydrase XIII, Carbonic anhydrase III, Carbonic anhydrase IX	5	0.0276819
Immune response	Role of tumor-infiltrating B cells in anti-tumor immunity	MIG, MAGE-1 antigen, MAGEB2, PASD1, IL4RA, IRF4, RGS1, MAGEA10, BLIMP1 (PRDI-BF1)	9	0.0304503
Other	Role of red blood cell adhesion to endothelium in vaso-occlusion in Sickle cell anemia	von Willebrand factor, JMJD6, Thrombospondin 1, P-selectin, ICAM4	5	0.0307858
Other	Acetaminophen metabolism	CYP1A2, UGT1A10, UGT1A9, CYP3A4, CYP2D6, MDR1, UGT1A6	7	0.0307891
Other	L-Threonine metabolism	BCKD-E1beta, BCKD-E1alpha, SDHL, SLC38A1, PSP, SLC7A10	6	0.0317045
Other	Signal transduction_Endothelin-3/ EDNRB signaling	TY3H, PP2A regulatory, PP2A catalytic, IP3 receptor, PREX1, GABA-A receptor beta-3 subunit	6	0.0317045
Neuro	Protein folding and maturation_Posttranslational processing of neuroendocrine peptides	PAM, OT-NPI, OT, OT-Gly, OT-Gly-Lys-Arg, NPI	6	0.0317045
Lung	Eosinophil chemotaxis in asthma	Histamine H4 receptor, CCL1, C5a, Eotaxin-3, MIP-1-alpha, CysLT1 receptor, PI3K reg class IB (p101)	7	0.033196
Immune response	Role of TGF-beta 1 in fibrosis development after myocardial infarction	Biglycan, Endothelin-1, Angiotensin II, Thrombospondin 1, TIMP1	5	0.0340996
Other	Development_Oligodendrocyte differentiation (general schema)	EGF, Endothelin-1, OLIG1, SMAD1, FGF2	5	0.0340996
Other	Development_Oligodendrocyte differentiation from adult stem cells	Endothelin-1, TAT1, SMAD9 (SMAD8), MAG, SMAD1, FGF2	6	0.0345295
Immune response	NF-AT signaling in cardiac hypertrophy	Endothelin-1, HAND1, MYBPC3, beta-MHC, Angiotensin II, Troponin T, cardiac, alpha-MHC	7	0.0357251
Immune response	Complement pathway disruption in thrombotic microangiopathy	C5a, C5, von Willebrand factor, C5b, P-selectin	5	0.0376263
Other	Signal transduction_BMP signaling via BMPR1A and BMPR1B receptors	ID2, SP7, Bone sialoprotein, SMAD9 (SMAD8), SMAD1	5	0.0376263
Other	PXR-mediated direct regulation of xenobiotic metabolizing enzymes / Rodent version	ACLY, CYP3A4, UGT1A4, MDR1, UGT1A6	5	0.0376263
Other	Development_Inhibition of ossification by NOTCH signaling	OC-STAMP, SP7, Bone sialoprotein, NDUFC1, DC-STAMP, TLE1, Cathepsin K	7	0.0383783
Immune response	Transcription_HIF-1 targets	ID2, Carbonic anhydrase XII, Endothelin-1, P4HA1, FGF2, Thrombospondin 1, Epo, Carbonic anhydrase IX, MDR1	9	0.0386556
Other	Signal transduction_RANKL-dependent osteoclast differentiation	JDP2, TCIRG1 (Atp6i), SBNO2, DC-STAMP, RNF146, TAL1, ATP6V1C1, Cathepsin K	8	0.0402824
Other	Development_Negative regulation of WNT/Beta-catenin signaling in the cytoplasm	CXXC4, E2F1, Amer1, LATS2, PP2A catalytic, PR72, Dsh, DACT1	8	0.0402824
Other	Aryl hydrocarbon receptor signaling	TY3H, CYP1A2, CYP1B1, CCL1, TGM3, UGT1A6	6	0.0406541
Other	Development_SLIT-ROBO1 signaling	SLIT1, SLIT3, Cytohesin3, Cytohesin1, PREX1	5	0.0413681
Lung	IL-1 beta- and Endothelin-1-induced fibroblast/ myofibroblast migration and extracellular matrix production in asthmatic airways	HAS1, Endothelin-1, HAS2, Thrombospondin 1, TIMP1	5	0.0413681
Other	Stem cells_Pancreatic cancer stem cells in tumor metastasis	MELC, MyHC, PI3K reg class IB (p101), MLCK, IP3 receptor	5	0.0413681
Other	Recurrent gene fusions in Prostate Cancer	ZNF621, Soluble calcium-activated nucleotidase 1, HSPC134 (Chmp4b), S2P, ERM	5	0.0413681
Immune response	Signal transduction_FGFR4 signaling	I-kB, FGF4, ACLY, SCAP, FGF2, MVK, IDI1, Klotho	8	0.0428445
Other	Muscle contraction_GPCRs in the regulation of smooth muscle tone	Endothelin-1, OT, Angiotensin II, MELC, CysLT1 receptor, MyHC, MLCK, IP3 receptor	8	0.045512
Other	Bone metastases in Prostate Cancer	Endothelin-1, Bone sialoprotein, LRP5, Kallikrein 3 (PSA)	4	0.048321
Other	PXR-mediated direct regulation of xenobiotic metabolizing enzymes / Human version	ACLY, CYP3A4, UGT1A4, MDR1, UGT1A6	5	0.0495041
Other	Retinol metabolism	CYP1A2, CYP1B1, ALD9A1, RDH14, ADHFE1, CYP3A4, UGT1A8	7	0.0502663
Other	Rb proteins signaling in multiple myeloma	E2F1, p130, p107	3	0.0525865
Other	Transport_RAN regulation pathway	CRM1, NUP58, Ran	3	0.0525865
Other	Development_Role of BMP signaling in embryonic stem cell neural differentiation	OTX2, MSX1, SMAD9 (SMAD8), SMAD1	4	0.0537194
Other	Development_WNT/Beta-catenin signaling. Signalosome	Tmem198, Amer1, PP2A catalytic, DAAM2, Dsh	5	0.0539001
Lung	NF-kB-, AP-1- and MAPKs-mediated proinflammatory cytokine production by eosinophils in asthma	IL-17F, C5a, IL-17, Tryptase, MIP-1-alpha	5	0.0539001
Lung	Role of CD8+ Tc1 cells in COPD	MIG, MICA, Antileukoproteinase 1, CXCL16, MIP-1-alpha	5	0.0585153
Neuro	Development_Schema: Adult neurogenesis in the Subventricular Zone	TY3H, SLC6A11, GLAST1/EAAT1	3	0.0602928
Hormone	SCAP/SREBP Transcriptional Control of Cholesterol and FA Biosynthesis	ACLY, Resistin, SCAP, MVK, IDI1	5	0.0633492
Other	Regulation of lipid metabolism_Cholesterol regulation of lipidic metabolism	MIR (Idol), SCAP, S2P, ABCG5, ABCA1, CYP3A4, MDR1	7	0.0642533
Other	Signal transduction_Negative regulation of BMP signaling	Cerberus, SMURF2, SMAD9 (SMAD8), SMAD1	4	0.0654511
Other	Cell cycle_Role of Nek in cell cycle regulation	Tubulin gamma, Tubulin alpha, HEC, Ran	4	0.0654511
Neuro	Development_Role of CDK5 outside the nervous system	SMEK2, MELC, MyHC, Muskelin	4	0.0654511
Other	Development_Direct reprogramming of cardiac fibroblasts into cardiomyocytes	beta-MHC, Troponin T, cardiac, alpha-MHC	3	0.0684933
Other	Cell cycle_Spindle assembly and chromosome separation	NUMA1, Tubulin alpha, HEC, Ran	4	0.0717765
Other	Development_Positive regulation of WNT/Beta-catenin signaling in the cytoplasm	EGF, PR130, PP2A catalytic, RNF146, Dsh, ZBED3, DACT1	7	0.0720485
Other	Renal secretion of drugs / Rodent version	SLC22A8, SLCO4C1, SLC22A7, SLC22A6, MDR1	5	0.0736691
Immune response	Immune response _CCR3 signaling in eosinophils	Eotaxin-3, MELC, MyHC, PI3K reg class IB (p101), MLCK, p47-phox, IP3 receptor	7	0.0761474
Lung	Signal transduction_BMP4-induced epithelial-to-mesenchymal transition (EMT) in airway epithelium	SNAI3, SMAD9 (SMAD8), SMAD1	3	0.0771686
Other	Cell cycle_Cell cycle (generic schema)	E2F1, p130, p107	3	0.0771686
Other	Role of ZNF202 in regulation of expression of genes involved in atherosclerosis	HDL proteins, ZNF202, ABCA1	3	0.0771686
Other	Development_BMP signaling in cardiac myogenesis	ID2, SMAD1, beta-MHC, alpha-MHC	4	0.0784015
Hormone	Development_Role of Thyroid hormone in regulation of oligodendrocyte differentiation	ID2, TAT1, E2F1, OLIG1, MAG	5	0.079152
Other	Signal transduction_Ephrin-B signaling	Kalirin, PICK1, Ephrin-B, NR1, Ephrin-B2	5	0.079152
Immune response	Vascular endothelial cell damage in SLE	Endothelin-1, MSR1, C5a, VEGF-B, von Willebrand factor, P-selectin	6	0.0811266
Other	Role of osteoblasts in bone lesions formation in multiple myeloma	SP7, LRP5, SMAD1, MIP-1-alpha	4	0.0853199
Other	Keratan sulfate metabolism p.1	CHST3, B3GN6, B3GN1, CHST2	4	0.0853199
Lung	MAPK-independent proliferation of normal and asthmatic smooth muscle cells	I-kB, EGF, Endothelin-1, FGF2, Tryptase, CysLT1 receptor	6	0.0860849
Other	Transcription_CREM signaling in testis	CREM (activators), CREM (repressors), ODF1	3	0.086298
Other	Translation_Role of Retinoic acid signaling in the initiation of translation	CRM1, RPS6, GluR1	3	0.086298
Lung	T regulatory cell migration in asthma	Histamine H4 receptor, CCL1, PI3K reg class IB (p101)	3	0.086298
Immune response	Apoptosis and survival_Granzyme B signaling	Biglycan, NUMA1, Tubulin alpha, von Willebrand factor, Smac/Diablo	5	0.0907519
Other	Signal transduction_mTORC2 upstream signaling	EGF, RPL7, RPS6, RPL23, RPL23a, IL4RA	6	0.0912062
Immune response	Chemokines in psoriasis	MIG, CXCL16, CCL27, IP3 receptor	4	0.0925246
Immune response	Signal transduction_PKA signaling	AKAP2, KDELR, PP2A regulatory, PKI, GABA-A receptor beta-3 subunit	5	0.0968631
Lung	Role of alveolar cell senescence in COPD	I-kB, PP2A catalytic, PP2A cat (alpha), Klotho	4	0.100008
Immune response	Immune response_IL-11 signaling via MEK/ERK and PI3K/AKT cascades	IL11RA, SP7, I-kB, sIL11-RA, RPS6, Bone sialoprotein	6	0.101931
Other	Ligand-independent activation of Androgen receptor in Prostate Cancer	EGF, FRS2beta, PP2A regulatory, FGF2, PP2A catalytic, Kallikrein 3 (PSA)	6	0.101931
Other	DNA damage_Nucleotide excision repair	NEDD8, Centrin-2, TFIIS, XPF, ERCC8, Histone H4	6	0.101931
Other	Triacylglycerol biosynthesis in obesity and diabetes mellitus, type 2	PLCA, MOGAT1, MOGAT3	3	0.10583
Immune response	Development_Schema: SMAD-dependent TGF-beta family signaling in embryonic stem cells	SMAD9 (SMAD8), SMAD1, FGF2	3	0.10583
Other	Mechanism of action of DGAT1 inhibitors in obesity and diabetes mellitus, type II	PLCA, MOGAT1, MOGAT3	3	0.10583
Other	Macrophage and dendritic cell phenotype shift in cancer	I-kB, MSR1, IRF5, Thrombospondin 1, IRF4, ILT4, IL-12 alpha, ILT3	8	0.107691
Other	Transcription_Assembly of RNA Polymerase II preinitiation complex	CRSP7, RPB7.0, XPD, Histone H4	4	0.107762
Other	Development_Noncanonical WNT signaling in cardiac myogenesis	SMAD1, beta-MHC, Dsh, alpha-MHC	4	0.107762
Lung	Neutrophil chemotaxis in asthma	C5a, Tissue kallikreins, MIP-1-alpha, PI3K reg class IB (p101)	4	0.107762
Neuro	Neurophysiological process_Long-term depression in cerebellum	Galpha(s)-specific CRF GPCRs, PICK1, P/Q-type calcium channel alpha-1A subunit, PP2A catalytic, IP3 receptor	5	0.10969
Lung	Proinflammatory cytokine production by Th17 cells in asthma	IL-17F, C5a, C5, IL-17, IRF4	5	0.10969
Other	Transport_RAB1A regulation pathway	REP-1, TBC1D20	2	0.110624
Other	Transport_Regulation of ATP-binding transporters by Retinoic acid and orphan nuclear receptor PXR	APOA2, ABCA1, CYP3A4, MDR1	4	0.115778
Other	Keratan sulfate metabolism p.2	CHST3, B3GN6, B3GN1, CHST2	4	0.115778
Lung	TrkB signaling in Huntington's disease	NR1, GluR1, Dopamine D2 receptor, IP3 receptor	4	0.115778
Other	G-protein signaling_G-Protein beta/gamma signaling	RGS3, IP3R1, PI3K reg class IB (p101), IP3 receptor	4	0.115778
Other	Blood coagulation_Blood coagulation	SERPINE2, Coagulation factor IX, Thrombomodulin, von Willebrand factor	4	0.115778
Lung	Defective macrophage-mediated bacterial phagocytosis in COPD	Tubulin alpha, MSR1, FCGR3A	3	0.116185
Immune response	Immune response_T cell subsets: secreted signals	IL-17F, IL-17, MIP-1-alpha	3	0.116185
Other	Fenofibrate in treatment of type 2 diabetes and metabolic syndrome	APOA2, Adiponectin, ABCA1	3	0.116185
Other	Dual role of BMP signaling in gastric cancer	I-kB, SMAD9 (SMAD8), SMAD1	3	0.116185
Other	Inhibition of oligodendrocyte precursor cells differentiation by Wnt signaling in multiple sclerosis	ID2, LRP5, Dsh	3	0.116185
Immune response	Immune response_IFN-gamma actions on extracellular matrix and cell differentiation	OAS2, GCH1, Osteoglycin, Cathepsin K, 2'-5'-oligoadenylate synthetase	5	0.116397
Lung	Th2-cytokine-induced airway epithelium mucous metaplasia in COPD	MARCKS, Synaptotagmin II, PP2A regulatory, PP2A catalytic, IL4RA, IP3 receptor	6	0.119195
Other	Cell adhesion_ECM remodeling	SERPINE2, MMP-10, Kallikrein 1, TIMP1, Kallikrein 3 (PSA)	5	0.123294
Lung	Basophil migration in asthma	C5a, Eotaxin-3, MIP-1-alpha, PI3K reg class IB (p101), P-selectin	5	0.123294
Hormone	Role of Thyroid hormone in regulation of oligodendrocyte differentiation in multiple sclerosis	ID2, TAT1, E2F1, OLIG1, MAG	5	0.123294
Immune response	Immune response_Immunological synapse formation	RASSF5, CrkL, GRAP2, Cytohesin1, PDZ-GEF1	5	0.123294
Other	WNT signaling in hepatocellular carcinoma (HCC)	DVL-3, LRP5, Dsh, DACT1	4	0.124045
Other	CAR-mediated direct regulation of xenobiotic metabolizing enzymes / Rodent version	CYP1A2, CYP3A4, MDR1, UGT1A6	4	0.124045
Other	AKT signaling in Prostate Cancer	I-kB, MAGI-2, PP2A catalytic, PP2A cat (alpha)	4	0.124045
Other	CAR-mediated direct regulation of xenobiotic metabolizing enzymes / Human version	CYP1A2, CYP3A4, MDR1, UGT1A6	4	0.124045
Lung	IFN-gamma and Th2 cytokines-induced inflammatory signaling in normal and asthmatic airway epithelium	MIG, Eotaxin-3, CXCL16, IL4RA	4	0.124045
Other	Development_Astrocyte differentiation from adult stem cells	ID2, SMAD9 (SMAD8), OLIG1, SMAD1	4	0.124045
Other	Cell cycle_Initiation of mitosis	FOXM1, AP-2A, MAT1	3	0.126902
Other	Pioglitazone and Rosiglitazone in treatment of type 2 diabetes and metabolic syndrome	Adiponectin, Resistin, ABCA1	3	0.126902
Other	Glyoxylate metabolism	AGXT, SAT-1, GRHPR	3	0.126902
Immune response	Signal transduction_Nuclear FGFR1 signaling	TY3H, SP7, E2F1, CYP26A1, SMAD1, FGF2, LBP9	7	0.129908
Lung	Airway smooth muscle contraction in asthma	MELC, CysLT1 receptor, MyHC, MLCK, IP3 receptor	5	0.130377
Other	Development_YAP/TAZ-mediated co-regulation of transcription	ID2, Endothelin-1, FOXM1, SMAD1, UCA1	5	0.130377
Other	Development_Negative regulation of WNT/Beta-catenin signaling in the nucleus	SP7, E2F1, LATS2, TLE, RUVBL2, Dsh, DACT1	7	0.135552
Lung	Induction of mucin secretion in airway goblet cells by purinergic receptors	MARCKS, Synaptotagmin II, PP2A regulatory, PP2A catalytic, IP3 receptor	5	0.137639
Lung	Mast cell migration in asthma	MIG, C5a, FGF2, CXCL16, MIP-1-alpha, PI3K reg class IB (p101)	6	0.137808
Other	Development_Generation of pancreatic beta-cells from induced pluripotent stem cells	EGF, FGF7, FGF2	3	0.137956
Other	CFTR sorting endosome in cystic fibrosis	RABGEF1, COMMD1 (MURR1), CHMP4B	3	0.137956
Other	Translation_Regulation of translation initiation	eIF5B (IF-2), RPS6, eIF3S3	3	0.137956
Neuro	Neurophysiological process_GABA-A receptor life cycle	Tubulin alpha, Gephyrin, GABA-A receptor gamma-2 subunit	3	0.137956
Other	Transcription_FXR-regulated cholesterol and bile acids cellular transport	MDR3, SLC22A7, ABCG5, MDR1	4	0.141298
Other	Metabolism of L-Proline and derivatives	Proline oxidase 1, SLC36A4, PRODH2, OAT, SLC6A12, P5CR1	6	0.144298
Immune response	Aberrant production of IL-2 and IL-17 in SLE T cells	I-kB, CREM (repressors), IL-17F, IL-17, PP2A cat (alpha)	5	0.145075
Lung	Role of integrins in eosinophil degranulation in asthma	C5a, PERE, Eotaxin-3, FCGR3A, CysLT1 receptor	5	0.145075
Other	Cytoskeleton remodeling_Regulation of actin cytoskeleton organization by the kinase effectors of Rho GTPases	WRCH-1, Cdc42 subfamily, ERM proteins, MyHC, MLCK	5	0.145075
Neuro	NMDA-independent presynaptic long-term potentiation in Huntington's disease	MARCKS, HCN1, Rabphilin-3A, HCN, IP3 receptor	5	0.145075
Immune response	Dengue virus-induced thrombocytopenia and vascular leak	Acid sphingomyelinase, I-kB, NEU3, Thrombomodulin, von Willebrand factor, Tryptase, P-selectin	7	0.147194
Immune response	Apoptosis and survival_IL-17-induced CIKS-dependent NF-kB signaling and mRNA stabilization	I-kB, SFRS1 (SF2), IL-17	3	0.149323
Other	Cell cycle_Regulation of G1/S transition (part 2)	E2F1, p130, p107	3	0.149323
Neuro	Neurophysiological process_Bitter taste signaling	T2R taste receptors, P2X3, Gustducin	3	0.149323
Other	Signal transduction_Ephrin reverse signaling	PICK1, RGS3, Ephrin-B	3	0.149323
Other	Platelet activation during ADAM-TS13-deficient thrombotic microangiopathy development	von Willebrand factor, P-selectin, Histone H4	3	0.149323
Immune response	The role of aberrations in CDKN2 locus and CDK4 in familial melanoma	E2F1, p130, p107	3	0.149323
Lung	Role of Th17 cells in asthma	IL-17F, ALOX5AP, IL-17	3	0.149323
Lung	IL-17 and IL-17F-induced inflammatory signaling in normal and asthmatic airway epithelium	I-kB, IL-17F, IL-17	3	0.149323
Other	Role of cell adhesion in vaso-occlusion in Sickle cell anemia	JMJD6, Thrombospondin 1, P-selectin, ICAM4	4	0.150261
Immune response	Signal transduction_AKT signaling	I-kB, RPS6, PP2A catalytic, HSP90	4	0.150261
Immune response	Development_EPO-induced PI3K/AKT pathway and Ca(2+) influx	Alpha1-globin, Epo, TRPC2, IP3 receptor	4	0.150261
Immune response	FGF signaling in Prostate Cancer	FGF7, FRS2beta, FGF2, FGF6	4	0.150261
Immune response	Apoptosis and survival_TNF-alpha-induced Caspase-8 signaling	Acid sphingomyelinase, PP2A regulatory, PP2A catalytic, HSP90	4	0.150261
Other	Oxidative stress_Activation of NADPH oxidase	Pin1, PI3K reg class IB (p101), p47-phox, IP3 receptor, PREX1	5	0.152679
Lung	COVID-19 associated coagulopathy	C5a, C5, von Willebrand factor, C5b, P-selectin, MASP2	6	0.157687
Immune response	Signal transduction_FGFR1 signaling	FGF4, FGF7, FGF2, Epithelial calcium channel, Klotho, p47-phox, IP3 receptor	7	0.159291
Immune response	Chemotaxis_C5a-induced chemotaxis	C5a, ALPHA-PIX, IP3 receptor, PREX1	4	0.159436
Other	Inhibition of remyelination in multiple sclerosis: regulation of cytoskeleton proteins	MARCKS, Tubulin alpha, Lingo1, MELC	4	0.159436
Other	Role of GITR in skin sensitization	GITRL, MIP-1-alpha	2	0.160396
Other	Cell adhesion_Integrin inside-out signaling	NRIF3, Cytohesin3, Angiotensin II, Cytohesin1, IP3 receptor	5	0.160446
Lung	TGF-beta-induced fibroblast/ myofibroblast migration and extracellular matrix production in asthmatic airways	Biglycan, HAS1, Endothelin-1, HAS2, TIMP1	5	0.160446
Immune response	Immune response_LTBR1 signaling	I-kB, CRM1, PI3K reg class IB (p101), p47-phox, IP3 receptor	5	0.160446
Other	Cell cycle_Role of SCF complex in cell cycle regulation	E2F1, NEDD8, p130	3	0.160977
Lung	Cigarette smoke-mediated regulation of NRF2-antioxidant pathway in airway epithelial cells	CYP1B1, SRX1, UGT1A4	3	0.160977
Other	Histone deacetylases in Prostate Cancer	Tubulin alpha, HSP90, Kallikrein 3 (PSA)	3	0.160977
Immune response	Prostate Cancer: candidate susceptibility genes in inflammatory pathways	PDF, MSR1, 2'-5'-oligoadenylate synthetase	3	0.160977
Neuro	Neurophysiological process_HTR1A receptor signaling in neuronal cells	P/Q-type calcium channel alpha-1A subunit, NR1, GluR1, p47-phox, IP3 receptor	5	0.16837
Neuro	Neurophysiological process_Glutamic acid regulation of Dopamine D1A receptor signaling	PP2A regulatory, PP2A catalytic, IP3 receptor, GABA-A receptor beta-3 subunit	4	0.16881
Other	Role of histone modifiers in progression of multiple myeloma	Tubulin alpha, E2F1, Histone H4	3	0.172894
Lung	Inter-cellular relations in COPD (general schema)	MIG, EGF, IL-17	3	0.172894
Ras	Renin-Angiotensin-Aldosterone System	Angiotensin I, Angiotensinogen, Angiotensin II, MDR1, IP3 receptor	5	0.176443
Other	Cytoskeleton remodeling_Substance P mediated membrane blebbing	Tubulin alpha, MLCK	2	0.177778
Other	TMPRSS2-ERG fusion in Prostate Cancer	PEP-19, AP-2A, TAL1, Kallikrein 3 (PSA)	4	0.178373
Other	Serotonin - melatonin biosynthesis and metabolism	CYP1A2, CYP1B1, ALDX, CYP2D6	4	0.178373
Lung	Degranulation of lung mast cells in asthma	C5a, Urocortin, CRHR1, Tryptase, IP3 receptor	5	0.18466
Lung	Arachidonic acid metabolites production in alveolar macrophages in asthma	PLA2(hGIIA), Endothelin-1, MIP-1-alpha	3	0.185051
Immune response	NETosis in SLE	Pin1, Histone H4, p47-phox	3	0.185051
Lung	Neutrophil adhesion and transendothelial migration in asthma	C5a, IL-17, P-selectin	3	0.185051
Immune response	Alternative complement cascade disruption in age-related macular degeneration (AMD)	C5a, C5, C5b	3	0.185051
Immune response	Immune response_KLRK1 (NKG2D) signaling	MICA, DAP10, MICB, IP3 receptor	4	0.188113
Neuro	Neurophysiological process_Dopamine D2 receptor signaling in CNS	TY3H, VMAT2, Dopamine D2 receptor, IP3 receptor	4	0.188113
Lung	Involvement of VEGF signaling in the progression of lung cancer	VEGF-D, VEGF-B	2	0.195429
Lung	Th2 cytokine-induced alternative activation of alveolar macrophages in asthma	CLEC10A, IL4RA, IRF4	3	0.197423
Lung	Main genetic and epigenetic alterations in lung cancer	EGF, E2F1, MGMT, IBP	4	0.198019
Lung	Oxidative stress_Role of IL-8 signaling in respiratory burst	PI3K reg class IB (p101), p47-phox, IP3 receptor, PREX1	4	0.198019
Immune response	Chemokines in inflammation in adipose tissue and liver in obesity, type 2 diabetes and metabolic syndrome	LYVE-1, FCGR3A, MIP-1-alpha, P-selectin	4	0.198019
Other	Signal transduction_Adenosine A3 receptor signaling	Rho GTPase, MIP-1-alpha, PI3K reg class IB (p101), IP3 receptor	4	0.198019
Other	G-protein signaling_CDC42 activation	DOCK11, Endothelin-1, MIP-1-alpha, ALPHA-PIX, IP3 receptor	5	0.201498
Lung	Neutrophil-derived granule proteins and cytokines in asthma	C5a, IL-17, Tryptase, CysLT1 receptor	4	0.208078
Neuro	Nicotine signaling in glutamatergic neurons	MARCKS, P/Q-type calcium channel alpha-1A subunit, mGluR7	3	0.209988
Neuro	The complement system and macrophages in neuropathic pain	CRLR, C5a, C5, C5b, Angiotensin II, MIP-1-alpha, MASP2, IP3 receptor	8	0.213066

## Sheet: Table S3
Table S3. Top20 enriched pathways (changes>40% total genes)
ID	Pathways	Objects	Objects counts	P value
1	Protein folding and maturation_Angiotensin system maturation	Angiotensin I, Angiotensin (1-7), Angiotensin (1-9), Angiotensin III, Angiotensin (2-10), Angiotensinogen, Angiotensin IV, Angiotensin II, Kallikrein 1	9	0.000401122
2	Estradiol metabolism	CYP1A2, CYP1B1, UGT2A1, UGT1A10, CYP3A4, UGT2B11, UGT1A4, CYP2D6	8	0.000751172
3	Transport_RAB5A regulation pathway	EGF, RABGEF1, Rab5ip, APPL1, ANKRD27(Varp), RAP6	6	0.000970577
4	Release of pro-inflammatory factors and proteases by alveolar macrophages in asthma	MIG, SP-A, Endothelin-1, IRF5, IL-17, CXCL16, MIP-1-alpha, TIMP1	8	0.00103653
5	Role of IGH translocations in multiple myeloma	E2F1, CAC, p130, IRF4, p107, Histone H4, BLIMP1 (PRDI-BF1)	7	0.00266678
6	Development_MAG, Reticulon 4 and OMgp in inhibition of neurite outgrowth	SH3RF, Tubulin alpha, RTN4RL2, Kalirin, Lingo1, MAG, PP2A catalytic, PIRB, ILT4, LIRB	10	0.00440987
7	Neurophysiological process_Dopamine D2 receptor transactivation of PDGFR in CNS	NR1, PP2A regulatory, PP2A catalytic, Dopamine D2 receptor, IP3 receptor	5	0.00715019
8	G-protein signaling_Rac1 activation	Kalirin, Semaphorin 3A, CORO1A(CLABP, TACO), KIDINS220, Rho GTPase, PP2A cat (alpha), ALPHA-PIX, PI3K reg class IB (p101), PREX1	9	0.0087549
9	Ubiquinone metabolism	NDUFA8, NDUFB3, DAP13, NDUFS7, NDUFC1, NDUFV3, NDUFA5, NDUFA10, NDUFB8	9	0.0087549
10	Eosinophil-derived cytokines in airway remodeling in asthma	IL-17F, C5a, FGF2, IL-17, Pin1, PP2A cat (alpha)	6	0.00891448
11	Regulation of metabolism_ChREBP signaling	MAD, MLX, ACLY, PP2A regulatory, ChREBP, PP2A catalytic, TIEG1, MID1IP1	8	0.00929071
12	O-glycan biosynthesis	GALNT15, GALNT5, GALNTL2, GALNTL4, SIA7A, GALNT14, GALNT11, GCNT3	8	0.0102078
13	CHDI_Correlations from Replication data_Cytoskeleton and adhesion module	Ephrin-B, RASSF5, CrkL, MELC, Cytohesin1, MyHC, PI3K reg class IB (p101), IP3 receptor	8	0.0111903
14	Neurogenesis_NGF/ TrkA MAPK-mediated signaling	TY3H, MAGI-2, KIDINS220, CrkL, PP2A regulatory, PP2A catalytic, MMP-10, DNAJA3 (TID1), PDZ-GEF1, p107, IP3 receptor	11	0.0119683
15	Translation_(L)-selenoaminoacids incorporation in proteins during translation	TXNRD3, RPL30, Selenoprotein P, Selenoprotein O, Selenoprotein V, SELB	6	0.0128644
16	DNA damage_Inhibition of telomerase activity and cellular senescence	E2F1, p130, PP2A catalytic, p107	4	0.0138232
17	Benzo[a]pyrene metabolism	CYP1A2, CYP1B1, UGT1A10, UGT1A9, CYP3A4, UGT1A6	6	0.0144165
18	Chemotaxis_CCL16-, CCL20-, CXCL16- and CCL25-mediated cell migration	Histamine H4 receptor, CXCL16, MMP-10, PI3K reg class IB (p101), MLCK, IP3 receptor	6	0.0160942
19	Development_Regulation of lung epithelial progenitor cell differentiation	SP-A, Aquaporin 5, SMAD9 (SMAD8), p130, SMAD1, ERM	6	0.0160942
20	Signal transduction_BMP signaling via ALK-1 and ALK-2 receptors	ID2, Endothelin-1, SMAD9 (SMAD8), SMAD1	4	0.0164411

## Sheet: Table S4
Table S4. Top20 enriched pathways (changes>40% up genes)
ID	Pathways	Objects	Objects counts	P value
1	Protein folding and maturation_Angiotensin system maturation	Angiotensin I, Angiotensin (1-7), Angiotensin (1-9), Angiotensin III, Angiotensin (2-10), Angiotensinogen, Angiotensin IV, Angiotensin II, Kallikrein 1	9	0.000226909
2	Estradiol metabolism	CYP1A2, CYP1B1, UGT2A1, UGT1A10, CYP3A4, UGT2B11, UGT1A4, CYP2D6	8	0.00045123
3	Transport_RAB5A regulation pathway	EGF, RABGEF1, Rab5ip, APPL1, ANKRD27(Varp), RAP6	6	0.000647583
4	Release of pro-inflammatory factors and proteases by alveolar macrophages in asthma	MIG, SP-A, Endothelin-1, IRF5, IL-17, CXCL16, TIMP1	7	0.00303683
5	Ubiquinone metabolism	NDUFA8, NDUFB3, DAP13, NDUFS7, NDUFC1, NDUFV3, NDUFA5, NDUFA10, NDUFB8	9	0.00537591
6	O-glycan biosynthesis	GALNT15, GALNT5, GALNTL2, GALNTL4, SIA7A, GALNT14, GALNT11, GCNT3	8	0.0065456
7	CHDI_Correlations from Replication data_Cytoskeleton and adhesion module	Ephrin-B, RASSF5, CrkL, MELC, Cytohesin1, MyHC, PI3K reg class IB (p101), IP3 receptor	8	0.00719754
8	Role of IGH translocations in multiple myeloma	E2F1, CAC, p130, IRF4, p107, Histone H4	6	0.00798132
9	Development_MAG, Reticulon 4 and OMgp in inhibition of neurite outgrowth	SH3RF, Tubulin alpha, RTN4RL2, Kalirin, Lingo1, MAG, PIRB, ILT4, LIRB	9	0.00823681
10	Translation_(L)-selenoaminoacids incorporation in proteins during translation	TXNRD3, RPL30, Selenoprotein P, Selenoprotein O, Selenoprotein V, SELB	6	0.00900691
11	Benzo[a]pyrene metabolism	CYP1A2, CYP1B1, UGT1A10, UGT1A9, CYP3A4, UGT1A6	6	0.0101234
12	Development_Positive regulation of WNT/Beta-catenin signaling in the nucleus	EGF, CARF, FOXM1, APPL, Pin1, TLE, RUVBL2, Dsh	8	0.0112157
13	Chemotaxis_CCL16-, CCL20-, CXCL16- and CCL25-mediated cell migration	Histamine H4 receptor, CXCL16, MMP-10, PI3K reg class IB (p101), MLCK, IP3 receptor	6	0.0113347
14	Development_Regulation of lung epithelial progenitor cell differentiation	SP-A, Aquaporin 5, SMAD9 (SMAD8), p130, SMAD1, ERM	6	0.0113347
15	Signal transduction_BMP signaling via ALK-1 and ALK-2 receptors	ID2, Endothelin-1, SMAD9 (SMAD8), SMAD1	4	0.0126777
16	Development_Transcription regulation of granulocyte development	MAD, E2F1, LRG, Lysozyme, p47-phox	5	0.0127324
17	Androstenedione and testosterone biosynthesis and metabolism p.2	UGT2A1, UGT1A10, UGT1A9, UGT1A8, UGT1A4	5	0.0127324
18	1-Naphthylamine and 1-Nitronaphtalene metabolism	CYP1A2, CYP2F1, UGT1A9, UGT1A8, UGT1A4, UGT1A6	6	0.0140578
19	Signal transduction_Angiotensin II/ AGTR1 signaling via JAK/STAT	I-kB, IP3R1, Angiotensinogen, beta-MHC, Angiotensin II, TIMP1	6	0.0140578
20	Immune response_IL-11 signaling via JAK/STAT	IL11RA, sIL11-RA, MYF5, Metallothionein-II, TIMP1	5	0.0163627

## Sheet: Table S5
Table S5. Top20 enriched pathways (changes>40% down genes)
ID	Pathways	Objects	Objects counts	P value
1	Protein folding and maturation_Posttranslational processing of neuroendocrine peptides	PAM, OT-NPI, OT-Gly-Lys-Arg, OT-Gly, OT, NPI	6	2.68082e-08
2	Leucine, isoleucine and valine metabolism	BCKD-E1alpha, BCKD-E1beta, BCAT2	3	0.000534784
3	Immune response_IFN-gamma actions on extracellular matrix and cell differentiation	OAS2, 2'-5'-oligoadenylate synthetase, Osteoglycin	3	0.0010445
4	Muscle contraction_Oxytocin signaling in uterus and mammary gland	OT, PLA2(hGIIA), PP2A catalytic	3	0.0015598
5	Role of IFN-beta in activation of T cell apoptosis in multiple sclerosis	PP2A cat (alpha), PP2A catalytic	2	0.00549786
6	Arachidonic acid metabolites production in alveolar macrophages in asthma	MIP-1-alpha, PLA2(hGIIA)	2	0.00586316
7	Epigenetic regulation of neuronal hyperexcitability in neuropathic pain	PP2A cat (alpha), Protocadherin 9, PP2A catalytic	3	0.00638357
8	Immune response_Regulation of T cell function by CTLA-4	PP2A cat (alpha), PP2A catalytic	2	0.00827953
9	Role of alveolar cell senescence in COPD	PP2A cat (alpha), PP2A catalytic	2	0.00827953
10	AKT signaling in Prostate Cancer	PP2A cat (alpha), PP2A catalytic	2	0.00962843
11	L-Threonine metabolism	BCKD-E1alpha, BCKD-E1beta	2	0.01477
12	Immune response_Antiviral actions of Interferons	OAS2, 2'-5'-oligoadenylate synthetase	2	0.0159128
13	GTP metabolism	PDE1C, PDE1A	2	0.0170924
14	Eosinophil chemotaxis in asthma	MIP-1-alpha, CCL1	2	0.0235219
15	Role of microRNAs in cell migration, survival and angiogenesis in colorectal cancer	PP2A cat (alpha), PBX3	2	0.0256166
16	Development_Positive regulation of STK3/4 (Hippo) pathway and negative regulation of YAP/TAZ function	PP2A cat (alpha), LATS2	2	0.0285232
17	Metabolism of L-Proline and derivatives	OAT, Proline oxidase 1	2	0.0307859
18	Development_Negative regulation of WNT/Beta-catenin signaling in the cytoplasm	LATS2, PP2A catalytic	2	0.0363312
19	Tau dysregulation in Alzheimer disease	PP2A cat (alpha), PP2A catalytic	2	0.0396603
20	Regulation of metabolism_Role of Adiponectin in regulation of metabolism	PPCKM, PP2A catalytic	2	0.0439782

## Sheet: Table S6
Table S6. Top20 enriched pathways (changes>30% total genes)
ID	Pathways	Objects	Objects counts	P value
1	Transport_RAB5A regulation pathway	Tuberin, EGF, RABGEF1, Rab5ip, I5P2, Rabep-2, GGTase-II, APPL1, ANKRD27(Varp), RAP6	10	1.37219e-05
2	Development_MAG, Reticulon 4 and OMgp in inhibition of neurite outgrowth	SH3RF, alpha-TAT1, Tubulin alpha, RTN4RL2, PTEN, Kalirin, Lingo1, MAP2, OMgp, TAJ(TNFRSF19), MAG, Actin cytoskeletal, CRMP2, PP2A catalytic, PIRB, ILT4, G-protein alpha-13, AMIGO3, LIRB	19	1.50545e-05
3	Transcription_Assembly of RNA Polymerase II preinitiation complex	TRAP80, RPB8, TBP, CRSP7, TFIID, TBP-like (TRF2), POLR2G, POLR2D, RPB7.0, XPD, Histone H4, ACTB	12	3.15608e-05
4	Ubiquinone metabolism	NDUFB9, NDUFA8, NDUFB3, DAP13, NDUFS7, NDUFB1, NDUFC1, NDUFV3, TAT, NDUFA2, NDUFA13, NDUFA5, NDUFA1, NDUFB4, NDUFA10, NDUFB8	16	0.000266054
5	Protein folding and maturation_Angiotensin system maturation	Angiotensin I, Angiotensin (1-7), Angiotensin (1-9), ENPEP, Angiotensin III, Angiotensin (2-10), Angiotensinogen, Angiotensin IV, MAS1, Angiotensin II, Kallikrein 1, Dnpep	12	0.000377368
6	Development_Regulation of lung epithelial progenitor cell differentiation	SMAD5, SP-A, Aquaporin 5, O-fucose, SMAD9 (SMAD8), p130, SP-C, SMAD1, SHH, miR-20a-5p, ERM	11	0.000531108
7	PXR-mediated direct regulation of xenobiotic metabolizing enzymes / Rodent version	ACLY, CES2, CYP3A43, CYP2C9, CYP2C19, CYP3A4, UGT1A4, MDR1, ABCC2, UGT1A6	10	0.000926071
8	Estradiol metabolism	CYP1A2, CYP1B1, UGT2A1, UGT1A10, CYP2C9, CYP2C19, CYP3A4, UGT2B11, UGT1A4, CYP2D6	10	0.00171127
9	PXR-mediated direct regulation of xenobiotic metabolizing enzymes / Human version	ACLY, CES2, CYP3A43, CYP2C9, CYP2C19, CYP3A4, UGT1A4, MDR1, ABCC2, UGT1A6	10	0.00171127
10	NF-AT signaling in cardiac hypertrophy	MEF2D, Endothelin-1, NCX1, MEF2C, HAND1, G-protein beta/gamma, MEF2A, MYBPC3, beta-MHC, Angiotensin II, Troponin T, cardiac, CSX (Nkx2.5), alpha-MHC	13	0.00207749
11	Signal transduction_PKA signaling	G-protein alpha-12 family, AKAP3, AKAP12, AKAP2, Adenylate cyclase, KDELR, PP2A regulatory, PDK (PDPK1), PKI, G-protein alpha-13, GABA-A receptor beta-3 subunit	11	0.00240151
12	Development_Positive regulation of WNT/Beta-catenin signaling in the nucleus	TBL1X, EGF, CARF, DP1, FOXM1, SHH, APPL, Pin1, TLE, RUVBL2, NCOA2 (GRIP1/TIF2), Dsh, SOX9	13	0.0036053
13	Development_PTHR1 in bone and cartilage development	SP7, MEF2D, G-protein alpha-12 family, Bone sialoprotein, PP1-cat, Adenylate cyclase, Bcl-2, MEF2C, MEF2A, PP2A regulatory, Collagen II, PP2A catalytic, SOX9, G-protein alpha-13	14	0.0040814
14	Development_Direct reprogramming of cardiac fibroblasts into cardiomyocytes	Thy-1, MEF2C, beta-MHC, Troponin T, cardiac, CSX (Nkx2.5), alpha-MHC	6	0.00425975
15	CCL2 signaling in Prostate Cancer	Tuberin, PTEN, CCL2, G-protein beta/gamma, PDK (PDPK1), PI3K reg class IB (p101)	6	0.00425975
16	Immune response_IL-11 signaling via JAK/STAT	IL11RA, sIL11-RA, REG3G, Bcl-2, MYF5, Metallothionein-II, IL-11, TIMP1	8	0.00526556
17	Development_BMP signaling in cardiac myogenesis	ID2, SMAD5, p57, MEF2C, SMAD1, beta-MHC, CSX (Nkx2.5), alpha-MHC	8	0.00526556
18	Signal transduction_BMP4-induced epithelial-to-mesenchymal transition (EMT) in airway epithelium	COL1A1, SMAD5, SNAI3, SMAD9 (SMAD8), SMAD1, COL5A1	6	0.00555632
19	Development_Negative regulation of WNT/Beta-catenin signaling in the cytoplasm	KLHL12, CXXC4, DP1, E2F1, PP1-cat, Amer1, LATS2, G-protein beta/gamma, PP2A catalytic, PR72, NKD2, Dsh, G-protein alpha-13, DACT1	14	0.00578166
20	Ca(2+)-dependent NF-AT signaling in cardiac hypertrophy	MEF2D, NCX1, MEF2C, Adenylate cyclase type VI, HAND1, G-protein beta/gamma, MEF2A, MEF2, Angiotensin II, CSX (Nkx2.5), IP3 receptor	11	0.00592616

## Sheet: Table S7
Table S7. Top20 enriched pathways (changes>30% up genes)
ID	Pathways	Objects	Objects counts	P value
1	Transport_RAB5A regulation pathway	EGF, RABGEF1, Rab5ip, I5P2, Rabep-2, GGTase-II, APPL1, ANKRD27(Varp), RAP6	9	4.26742e-05
2	Transcription_Assembly of RNA Polymerase II preinitiation complex	TRAP80, RPB8, TBP, CRSP7, TFIID, TBP-like (TRF2), POLR2G, POLR2D, RPB7.0, XPD, Histone H4	11	6.18064e-05
3	Ubiquinone metabolism	NDUFB9, NDUFA8, NDUFB3, DAP13, NDUFS7, NDUFB1, NDUFC1, NDUFV3, TAT, NDUFA2, NDUFA13, NDUFA5, NDUFA1, NDUFB4, NDUFA10, NDUFB8	16	7.65067e-05
4	Protein folding and maturation_Angiotensin system maturation	Angiotensin I, Angiotensin (1-7), Angiotensin (1-9), ENPEP, Angiotensin III, Angiotensin (2-10), Angiotensinogen, Angiotensin IV, MAS1, Angiotensin II, Kallikrein 1, Dnpep	12	0.000138727
5	Development_MAG, Reticulon 4 and OMgp in inhibition of neurite outgrowth	SH3RF, alpha-TAT1, Tubulin alpha, RTN4RL2, PTEN, Kalirin, Lingo1, MAP2, TAJ(TNFRSF19), MAG, CRMP2, PIRB, ILT4, G-protein alpha-13, AMIGO3, LIRB	16	0.00017322
6	Development_Regulation of lung epithelial progenitor cell differentiation	SMAD5, SP-A, Aquaporin 5, O-fucose, SMAD9 (SMAD8), p130, SP-C, SMAD1, SHH, miR-20a-5p, ERM	11	0.000210188
7	PXR-mediated direct regulation of xenobiotic metabolizing enzymes / Rodent version	ACLY, CES2, CYP3A43, CYP2C9, CYP2C19, CYP3A4, UGT1A4, MDR1, ABCC2, UGT1A6	10	0.000397686
8	Estradiol metabolism	CYP1A2, CYP1B1, UGT2A1, UGT1A10, CYP2C9, CYP2C19, CYP3A4, UGT2B11, UGT1A4, CYP2D6	10	0.000752173
9	PXR-mediated direct regulation of xenobiotic metabolizing enzymes / Human version	ACLY, CES2, CYP3A43, CYP2C9, CYP2C19, CYP3A4, UGT1A4, MDR1, ABCC2, UGT1A6	10	0.000752173
10	NF-AT signaling in cardiac hypertrophy	MEF2D, Endothelin-1, NCX1, MEF2C, HAND1, G-protein beta/gamma, MEF2A, MYBPC3, beta-MHC, Angiotensin II, Troponin T, cardiac, CSX (Nkx2.5), alpha-MHC	13	0.000780287
11	Signal transduction_PKA signaling	G-protein alpha-12 family, AKAP3, AKAP12, AKAP2, Adenylate cyclase, KDELR, PP2A regulatory, PDK (PDPK1), PKI, G-protein alpha-13, GABA-A receptor beta-3 subunit	11	0.0010117
12	Development_Direct reprogramming of cardiac fibroblasts into cardiomyocytes	Thy-1, MEF2C, beta-MHC, Troponin T, cardiac, CSX (Nkx2.5), alpha-MHC	6	0.00248236
13	Ca(2+)-dependent NF-AT signaling in cardiac hypertrophy	MEF2D, NCX1, MEF2C, Adenylate cyclase type VI, HAND1, G-protein beta/gamma, MEF2A, MEF2, Angiotensin II, CSX (Nkx2.5), IP3 receptor	11	0.00261456
14	Immune response_IL-11 signaling via JAK/STAT	IL11RA, sIL11-RA, REG3G, Bcl-2, MYF5, Metallothionein-II, IL-11, TIMP1	8	0.00272317
15	Development_BMP signaling in cardiac myogenesis	ID2, SMAD5, p57, MEF2C, SMAD1, beta-MHC, CSX (Nkx2.5), alpha-MHC	8	0.00272317
16	Signal transduction_BMP4-induced epithelial-to-mesenchymal transition (EMT) in airway epithelium	COL1A1, SMAD5, SNAI3, SMAD9 (SMAD8), SMAD1, COL5A1	6	0.00326159
17	The role of aberrations in CDKN2 locus and CDK4 in familial melanoma	E2F1/DP1 complex, E2F5, DP1, E2F1, p130, E2F5/DP1 complex, p107	7	0.00345556
18	Development_Positive regulation of WNT/Beta-catenin signaling in the nucleus	TBL1X, EGF, CARF, DP1, FOXM1, SHH, APPL, Pin1, TLE, RUVBL2, NCOA2 (GRIP1/TIF2), Dsh	12	0.00420622
19	Signal transduction_BMP signaling via BMPR1A and BMPR1B receptors	COL1A1, ID2, SMAD5, SP7, Bone sialoprotein, SMAD9 (SMAD8), SMAD1, CSX (Nkx2.5)	8	0.00665618
20	Signal transduction_Negative regulation of BMP signaling	SMAD5, Cerberus, SMURF1, SMURF2, Follistatin, SMAD9 (SMAD8), SMAD1	7	0.0075936

## Sheet: Table S8
Table S8. Top10 enriched GO Biological Process (BP) terms (changes>40% total genes)
ID	GO terms		Genes	Gene counts	P value
1	GO:0055085	Transmembrane transport	SLC35B2, OCA2, SLC22A6, NDUFB8, SLC47A1, SLC44A2, NDUFA12, SLC35D3, ABCB4, NDUFA10, NDUFB3, ABCB5, AQP5, RNF5, SLC22A12, SLC19A3, MPV17, NDUFV3, MFSD2B, GPR155, SLC15A5, SLC22A11, ABCA2, NDUFA8, SLC10A5, ABCG5, SLC10A6, NDUFA5, AQP12B, SLC35E4, SPNS2, SLC4A10, ABCA9, NDUFC1, SLC16A14, SLC5A7, GJB4, SLCO4C1, ATP13A2, SLC22A8, SLC22A7, SLC35E2B	42	3.83925e-06
2	GO:0002764	Immune response-regulating signaling pathway	IGSF1, LILRB1, LILRB2, LILRA1, KIR3DL3, LILRB3, LILRA2, LILRA3, LILRB4, LILRB5, LILRA4, LILRA5, NCR1	13	2.16322e-05
3	GO:0006357	Regulation of transcription by RNA polymerase II	ZNF573, EPO, FOXI3, RHOXF2B, ZBTB22, PRDM1, IKZF2, DACH2, BACH2, ZXDA, ZNF607, ZFP30, SALL2, RUVBL2, ZNF569, SUPT20H, ZNF445, ZNF202, HES7, ZNF680, ZNF705D, OSR1, TBR1, OVOL3, ZFP41, ZNF837, SUB1, ATF7, ZNF678, NOBOX, ZNF677, ZNF554, ZNF432, HOMEZ, ZNF275, ZNF550, ZNF274, ZNF670, ZBTB8A, ZNF324B, ZNF273, TSHZ1, TSHZ2, MYNN, CREM, CDKN2AIP, GLIS1, NEUROD2, ZNF707, SOHLH1, DEAF1, PRDM16, ZNF821, OT…	166	0.000207709
4	GO:0003333	Amino acid transmembrane transport	SLC38A1, SLC32A1, SLC7A14, SLC6A12, SLC6A11, SLC16A10, SLC7A10, SLC38A3, SLC36A4	9	0.00109029
5	GO:0140105	Interleukin-10-mediated signaling pathway	LILRB1, LILRB2, LILRA1, LILRA2, LILRA3, LILRB4	6	0.00149769
6	GO:0050877	Nervous system process	GABRB3, GABRR2, GABRR1, WDR19, CHMP4B, GABRE, GABRD, GABRG3, GABRG2	9	0.00178222
7	GO:0006289	Nucleotide-excision repair	GTF2H2C, ERCC4, CETN2, ERCC2, FANCC, GTF2H2, COMMD1, GTF2H3, MNAT1, GTF2H4	10	0.00559066
8	GO:0032981	Mitochondrial respiratory chain complex I assembly	NDUFA8, NDUFB8, NDUFA5, NDUFA12, NDUFA10, NDUFB3, NDUFC1, BCS1L, OXA1L, LYRM2, AIFM1, NDUFS7, NDUFAF1	13	0.00570641
9	GO:0006865	Amino acid transport	SLC7A4, SLC38A1, SLC7A14, SFXN4, SLC6A12, SLC6A11, SLC16A10, SLC7A10, SLC38A3, SLC6A4	10	0.00654713
10	GO:0033365	Protein localization to organelle	BBS2, CEP68, GRXCR2, CROCC, TCIRG1, BBS4	6	0.0083938

## Sheet: TableS9
Table S9. Top3 enriched GO term clusters (changes>40% total genes)
Clusters		GO terms		Genes	Gene counts	P value
Cluster 1	immune response	GO:0002764	Immune response-regulating signaling pathway	IGSF1, LILRB1, LILRB2, LILRA1, KIR3DL3, LILRB3, LILRA2, LILRA3, LILRB4, LILRB5, LILRA4, LILRA5, NCR1	13	2.16322e-05
Cluster 1	immune response	GO:0140105	Interleukin-10-mediated signaling pathway	LILRB1, LILRB2, LILRA1, LILRA2, LILRA3, LILRB4	6	0.00149769
Cluster 1	immune response	GO:0019221	Cytokine-mediated signaling pathway	IL4R, IL11RA, IL36G, LILRB1, IL17RE, LILRB2, LILRA1, LILRB3, LILRA2, LILRA3, LILRB4, LILRB5, EDA2R, LILRA4, LILRA5, IL22RA2, IFNK, IRF5	18	0.103828
Cluster 1	immune response	GO:0002774	Fc receptor mediated inhibitory signaling pathway	LILRB1, LILRB2, LILRB4	3	0.0529131
Cluster 1	immune response	GO:0042130	Negative regulation of T cell proliferation	PLA2G2A, GLMN, LILRB1, LILRB2, LILRB4	5	0.5302
Cluster 2	nervous system	GO:0050877	Nervous system process	GABRB3, GABRR2, GABRR1, WDR19, CHMP4B, GABRE, GABRD, GABRG3, GABRG2	9	0.00178222
Cluster 2	nervous system	GO:0060078	Regulation of postsynaptic membrane potential	GRIA1, GABRR2, GABRE, GABRD, GABRG3, GABRG2, GRIA3, HCN1	8	0.0152197
Cluster 2	nervous system	GO:0007214	Gamma-aminobutyric acid signaling pathway	GABRB3, GABRR2, GABRR1, GABRE, GABRD, GABRG3, GABRG2	7	0.0234408
Cluster 2	nervous system	GO:1902476	Chloride transmembrane transport	GABRB3, OCA2, SLC26A1, SLC1A3, GABRG3, ANO5, GABRG2, SLC25A27, GABRR2, GABRR1, GLRA2, SLC26A8, CLDN17, GABRE, SLC12A7, GABRD	16	0.0240092
Cluster 2	nervous system	GO:1904862	Inhibitory synapse assembly	GABRB3, CBLN4, GABRE, GABRG3, GABRG2, SRGAP2B	6	0.0427119
Cluster 2	nervous system	GO:0051932	Synaptic transmission, GABAergic	GABRB3, GABRE, GABRD, GABRG3, GABRG2	5	0.144427
Cluster 3	mitochondrial respiratory	GO:0032981	Mitochondrial respiratory chain complex I assembly	NDUFA8, NDUFB8, NDUFA5, NDUFA12, NDUFA10, NDUFB3, NDUFC1, BCS1L, OXA1L, LYRM2, AIFM1, NDUFS7, NDUFAF1	13	0.00570641
Cluster 3	mitochondrial respiratory	GO:0006120	Mitochondrial electron transport, NADH to ubiquinone	NDUFA8, NDUFB8, NDUFS7, NDUFA5, NDUFA10, NDUFB3, NDUFC1, NDUFV3, NDUFAF1	9	0.0259561
Cluster 3	mitochondrial respiratory	GO:0009060	Aerobic respiration	OXA1L, NDUFA8, NDUFB8, NDUFS7, NDUFA5, NDUFA12, NDUFA10, NDUFB3, NDUFC1, NDUFV3	10	0.085271
Cluster 3	mitochondrial respiratory	GO:0042776	Proton motive force-driven mitochondrial ATP synthesis	NDUFA8, NDUFB8, NDUFS7, NDUFA5, NDUFA12, NDUFA10, NDUFB3, NDUFC1, NDUFV3	9	0.155846

## Sheet: Table S10
Table S10. Benchmarking of viability-based UP hits against published proviral host-factor resources
UP genes in our viability screen (n = 2,048)	Published proviral genes (RNAi + CRISPR meta-resources; n = 629)	Shared proviral UP genes (overlap; n = 61)	Unique UP genes (our screen-specific; n = 1,987)
CHERP	SLC35A1	CA3	CHERP
LEPREL2	SLC35A2	PDCD5	LEPREL2
SSSCA1	SIRT2	SMAD9	SSSCA1
NEBL	SMPDL3A	RPL30	NEBL
ANP32B	TPCN1	IGDCC4	ANP32B
GLRX3	RPL18A	PBXIP1	GLRX3
RNASEH2A	ATP6V1H	JDP2	RNASEH2A
SEMA3C	CDC27	SMPDL3A	SEMA3C
CIB2	RPS12	RAN	CIB2
AGPAT1	CCDC103	SF3B2	AGPAT1
ZNF211	SPEG	P2RY14	ZNF211
FBLN5	TP53	RPL34	FBLN5
DEAF1	WDR86	PARP4	DEAF1
APPBP2	FOXM1	TOX2	APPBP2
CAPN5	MICALL1	EIF3H	CAPN5
NOBOX	CHST15	FAM204A	NOBOX
WDR19	TOX2	POPDC2	WDR19
MAGEA2	EIF3E	PHGR1	MAGEA2
KLHDC3	CCDC115	PSMD14	KLHDC3
ZNF273	RABGGTA	ZNF630	ZNF273
PNMAL1	SYS1	UPK1A	PNMAL1
NHSL1	PKD1	ZNF260	NHSL1
CA3	ZNF536	TSC22D2	LOC100506497
LOC100506497	SLC50A1	CTAGE9	MYO1C
MYO1C	TBC1D20	MUC7	MAG
MAG	SLC39A7	RPL18A	MESDC1
MESDC1	TOP2A	ZNF445	MXD1
MXD1	TRUB1	GSG1	DTD2
DTD2	MYADM	KRTAP1-4	TIAF1
TIAF1	ZNF445	DNAAF3	FAIM3
FAIM3	TTC27	ENTHD1	FBRSL1
FBRSL1	POLR3H	SLC9B2	LOC100505841
LOC100505841	MOB4	ZNF536	MARCKS
MARCKS	DNAAF3	DIP2B	EBAG9
EBAG9	SCRT1	GRHL3	HHLA3
HHLA3	VCAM1	TMEM70	SMAD1
SMAD1	CCIN	NAGLU	MAGEA1
MAGEA1	MCM2	UBALD2	PHACTR3
PHACTR3	JDP2	POLD3	AIFM1
AIFM1	DHX38	DCST1	AQP12B
PDCD5	ZNF23	CRKL	MDH1B
AQP12B	KCNIP3	C2orf69	BCL7B
SMAD9	DCUN1D4	CCIN	METTL23
MDH1B	TAF1A	NOA1	TYW5
BCL7B	PTPN22	VSTM2L	TNFSF18
METTL23	PDCD2L	TPGS1	IKBIP
TYW5	EIF4G1	SLC12A7	SF3A3
TNFSF18	RUFY2	ITGA11	PRR21
IKBIP	MAGEF1	SEZ6L	DPY19L4
SF3A3	TNFSF10	TRUB1	KIF14
PRR21	POLD4	TRIM50	KALRN
DPY19L4	IL12B	FICD	UTS2
KIF14	SNRPD2	PDCD2L	LSM11
KALRN	NUDT5	SCAP	PNPLA6
RPL30	PHLDA2	STAC2	TMEM219
UTS2	RIOK1	TBC1D20	MATN1
LSM11	ZRANB3	PEX16	NPR2
PNPLA6	WIPI1	SLC1A3	MAGEA9
TMEM219	SLC12A4	ERVFRD-1	TUFT1
MATN1	PMCH	NUPL1	SLC22A6
NPR2	SENP6	MORF4L2	DNAJA3
MAGEA9	TNFAIP3		RNF115
TUFT1	BOC		NEDD8
SLC22A6	RAB15		GRAP
DNAJA3	ANKFY1		EPPIN-WFDC6
RNF115	IZUMO2		GLRA2
NEDD8	NCAPG2		ZBTB6
GRAP	TMEM158		PGLYRP1
EPPIN-WFDC6	THOC3		IER3
GLRA2	URI1		PSMD6
ZBTB6	VASH2		MAGED2
PGLYRP1	GMPR2		NMRK2
IER3	MAPK10		NACA
PSMD6	PDCD2		LDB3
MAGED2	MMS22L		PRAMEF14
NMRK2	DCLRE1B		WDR92
NACA	ZPBP2		TMEM171
LDB3	UNC50		TFAP2A
PRAMEF14	RPL15		PLXNC1
WDR92	WBP1L		CYP4F22
TMEM171	ETFDH		LOC100506526
TFAP2A	NFKBIB		PARD3B
PLXNC1	TTR		NOXRED1
CYP4F22	SLC33A1		FRMPD1
LOC100506526	STAT2		MMP10
PARD3B	FBXO24		PRKRIR
NOXRED1	IL19		GYLTL1B
FRMPD1	WDR43		ERGIC1
MMP10	SLC1A7		CD200
PRKRIR	SSRP1		MACROD2
GYLTL1B	C16orf95		LOC101927085
ERGIC1	WDSUB1		MCM6
CD200	STXBP3		SDS
MACROD2	RASL10A		WDR45
LOC101927085	KIF23		LOC101928722
MCM6	PNMA2		SYCE3
SDS	CTAGE9		ILVBL
WDR45	ZKSCAN5		SCARA5
LOC101928722	CAPZB		CLP1
SYCE3	ESRRG		ABCA1
ILVBL	SERTAD2		C3orf38
SCARA5	RAPGEFL1		NDUFB8
CLP1	CACTIN		ZBTB8A
ABCA1	ZC3H8		WDR4
C3orf38	SLC39A4		KDELR3
NDUFB8	UBR3		ACLY
ZBTB8A	RCAN1		LOC101928841
WDR4	SLC12A7		TGM7
KDELR3	CDHR5		BTNL3
ACLY	SLC9A4		MYLIP
LOC101928841	CYP26B1		MYO1E
TGM7	DIP2B		DCTN6
BTNL3	WSB1		FGF4
MYLIP	DHX58		PRR31
MYO1E	UPK1A		TRIM43B
DCTN6	LBP		SLC4A10
FGF4	LIN28A		GORASP1
PRR31	CMTM6		ADAP1
TRIM43B	IGSF21		FTH1P18
SLC4A10	STRAP		LOC100130992
GORASP1	SRC		ASIC1
ADAP1	IARS2		CCT8
IGDCC4	GTDC1		LOC102724702
FTH1P18	CMAS		KIAA1244
LOC100130992	AIFM3		LINGO4
ASIC1	NRBP1		MAGI2
CCT8	ADD2		C11orf58
LOC102724702	VSTM2L		SPINT2
KIAA1244	POLR1A		LOC101928552
PBXIP1	STYK1		B3GNT1
LINGO4	ANXA11		LOC100506730
MAGI2	FAM171A2		TEX38
JDP2	GART		ZBTB41
C11orf58	ZNF408		DNM1P50
SPINT2	KLHL26		SLC22A8
LOC101928552	UNK		CSRP2BP
B3GNT1	TMEM199		RFFL
LOC100506730	ZBED2		NKAIN4
TEX38	ECT2L		FBXO2
ZBTB41	SPG21		SNAI3
DNM1P50	ZNF630		LILRB1
SLC22A8	NKAP		TECTA
CSRP2BP	GRPR		NAA30
RFFL	CSGALNACT1		ZNF286A
NKAIN4	TMTC1		SLC38A3
FBXO2	FAM186B		ERCC4
SNAI3	THOC7		VEGFB
LILRB1	TNFRSF4		EVI5L
TECTA	MYL12A		NUDCD2
NAA30	TRIM50		ZNF526
ZNF286A	NFAT5		SREK1
SLC38A3	NRROS		ZNF266
ERCC4	FA2H		ABCA2
VEGFB	WDR7		TRIM64
EVI5L	NT5C3A		ISCA2
NUDCD2	VARS2		MPPED1
ZNF526	OR10A4		ERVV-1
SREK1	P2RY14		TXNL4A
ZNF266	TIMD4		RPL27A
ABCA2	PFN4		SUPT20HL2
TRIM64	CSDE1		GTF2H2C
ISCA2	AKAP11		ARSI
MPPED1	CRKL		MURC
ERVV-1	SLC16A9		EDA2R
TXNL4A	LGALS12		PNRC1
RPL27A	ZNF646		RBM8A
SMPDL3A	SLC34A1		ZNF619
SUPT20HL2	ATRNL1		OLFM3
GTF2H2C	CCDC158		CALCOCO1
ARSI	GNE		CCDC154
MURC	ATP6V1G1		LOC400499
EDA2R	PIGN		GTF2H3
PNRC1	DBR1		SUB1
RBM8A	ABCD2		FAM66D
ZNF619	IL3		TLCD2
OLFM3	TYK2		PQLC3
CALCOCO1	EXOC4		TG
CCDC154	ATP6V0A1		ARPP21
LOC400499	ERVFRD-1		ERCC6L2
GTF2H3	POLR1B		TGIF2
SUB1	SCAP		GABRD
FAM66D	C2orf69		LOC149373
TLCD2	PLEK		IL1RAPL1
PQLC3	CMC4		LOC101928206
TG	TRAPPC1		COPS8
ARPP21	CHMP6		LOC101928592
ERCC6L2	PPP1R14B		DCAF12L1
TGIF2	FOLR1		LILRA1
GABRD	SEC13		C12orf10
LOC149373	BMX		MSL3
IL1RAPL1	SEZ6L		EGF
LOC101928206	PRR5L		TMPRSS11A
COPS8	TMEM70		LINC00452
LOC101928592	REXO2		RSPO3
DCAF12L1	MAPK1IP1L		KCP
LILRA1	COG8		ZNF707
C12orf10	DIP2C		SNORA59B
MSL3	DYRK1A		HCST
EGF	POLE2		AIPL1
TMPRSS11A	AARS		ZNF705D
LINC00452	EIF2B4		AMER1
RSPO3	PLLP		LILRB4
KCP	ZBTB34		HOOK2
ZNF707	KRTAP1-4		SFTPA2
SNORA59B	SART3		TXNRD3NB
HCST	MZB1		SH2D6
AIPL1	GANAB		ZNF862
ZNF705D	FAM167A		GPR176
AMER1	PSMG2		TBC1D3P6
LILRB4	TMEM71		GOLGA6L6
HOOK2	PPFIA1		SETD8
SFTPA2	SMAD9		WFDC1
TXNRD3NB	ALG5		OCSTAMP
SH2D6	S1PR5		POLR1D
ZNF862	COX5A		CDIPT
GPR176	ACTL6A		CAMSAP3
RAN	C1orf115		SIX2
TBC1D3P6	NTNG2		LRRC3B
GOLGA6L6	RPL31		GALNT15
SETD8	NTS		PDIA5
WFDC1	KLHDC7B		TRAP1
OCSTAMP	TRPV3		CCDC73
POLR1D	TIAM1		RPL21
CDIPT	CLU		TATDN3
CAMSAP3	NFE2L3		GPA33
SIX2	C19orf70		TUBA3C
LRRC3B	HSDL2		SPATA12
GALNT15	CCDC169		FCRL6
PDIA5	RANBP2		LOC100506470
TRAP1	EIF3H		SERINC3
CCDC73	STRA6		C10orf71
RPL21	PARP4		RIC8A
TATDN3	RPS27A		FUT9
GPA33	SNX21		ZNF230
TUBA3C	USP46		GTF2H4
SPATA12	PLEKHM3		FGF2
FCRL6	LEMD2		CCDC85B
LOC100506470	TMEM176A		TRAM1L1
SERINC3	TMPRSS11F		NRG3
C10orf71	FGF8		SPIN4
RIC8A	ATF1		SCAMP2
FUT9	TMED10		CHMP4B
ZNF230	SHC3		PRB2
GTF2H4	SLC4A9		CCDC182
FGF2	A4GALT		FSTL5
CCDC85B	PRAM1		MYF5
TRAM1L1	ZNF510		SBNO2
NRG3	RPL24		IZUMO1
SPIN4	POLDIP2		SH2D7
SCAMP2	PXMP2		RPL17
CHMP4B	FANCF		C1orf174
PRB2	PRPF6		PACRGL
CCDC182	TUBGCP6		TMEM45B
FSTL5	BICC1		TOMM34
MYF5	PBXIP1		LILRA3
SBNO2	SYTL2		MUCL1
IZUMO1	FAM185A		HBS1L
SH2D7	PSMB5		C1orf234
RPL17	ZSCAN20		TM4SF19
C1orf174	ITGA11		VWF
PACRGL	KHDRBS1		LOC101928624
TMEM45B	NAGLU		FAM228A
TOMM34	RAB7A		MPV17
LILRA3	RAN		CLRN2
MUCL1	SMR3B		CCDC174
HBS1L	SHROOM2		HDX
C1orf234	TRAM1		HAPLN2
TM4SF19	ZNF366		OLIG1
VWF	NDUFB6		TNFRSF13C
LOC101928624	ZNF417		TAX1BP1
FAM228A	PGAM2		XKR9
MPV17	ARMC2		CMTM5
CLRN2	CARF		GMEB1
CCDC174	ELP4		CORO1A
HDX	TMEM86B		TBX6
HAPLN2	NSUN3		LOC390956
OLIG1	TOR1B		C9orf135
TNFRSF13C	LRFN4		MSMP
TAX1BP1	YARS2		RPL3
XKR9	YTHDF2		C9orf47
CMTM5	CGA		VANGL2
GMEB1	PPWD1		CELF2-AS1
CORO1A	NAGPA		TMSB15A
TBX6	SDHC		MPST
LOC390956	RNF41		LOC101927910
C9orf135	CCDC47		GFRA4
MSMP	KLHDC7A		SMEK2
RPL3	MSL2		C3orf84
C9orf47	RHBDL1		ICAM5
VANGL2	MAX		SLC17A3
CELF2-AS1	COPS5		TBC1D16
TMSB15A	XAGE2		SCAI
MPST	XIAP		ERV3-1
LOC101927910	DGKD		TMEM114
GFRA4	TSG101		KIAA0100
SMEK2	PIWIL3		WDR81
C3orf84	CA3		FAM109B
ICAM5	CD200R1		GCNT7
SLC17A3	RAB4A		CXorf56
TBC1D16	PLAC8L1		RFPL3
SCAI	ERP29		LOC102724924
ERV3-1	NAA35		PNPLA5
TMEM114	THRSP		CRHR1
KIAA0100	RIN3		MAGEA10
WDR81	MND1		BEND2
FAM109B	ACAA1		FGF7
GCNT7	SLC1A6		CCL27
CXorf56	OR4M2		LIN7B
RFPL3	SNRNP200		ZNF234
LOC102724924	NUP133		AQP5
PNPLA5	SLC9B2		FKBP9
CRHR1	WFIKKN1		LOC100130872
MAGEA10	IGF2		FCRL3
BEND2	KDR		AVPI1
FGF7	ATP4B		EFNB2
CCL27	NFKBID		FAM73A
LIN7B	LYPLA2		SLC7A14
ZNF234	HEXIM2		CLEC19A
AQP5	GALP		FOXI3
FKBP9	ENPP2		C6orf52
LOC100130872	CLK3		SMIM10
FCRL3	PWP1		DNAAF1
AVPI1	GRHL3		FAM65C
EFNB2	ZBTB7C		SGK494
FAM73A	PNPLA8		PLAC1
SLC7A14	LRRC8C		SLC26A1
CLEC19A	FMNL3		LRRC4C
FOXI3	PLA2G3		CA5B
C6orf52	RFPL4B		POP7
SMIM10	TOX		DENND4A
DNAAF1	UBE2E1		DYNLT3
FAM65C	CTBP2		PCYT1B
SGK494	HCN3		MRPS31
PLAC1	JAK2		MEA1
SLC26A1	KYNU		CNTN2
LRRC4C	PDCD5		TMEM88B
CA5B	ABCG1		BHMT2
POP7	LRRN4		SLC6A4
DENND4A	IRGQ		SLC36A4
DYNLT3	TRIM47		SLC2A11
PCYT1B	DDX27		RPL7
MRPS31	PACSIN1		TMEM207
MEA1	ZNRF1		ZNF264
CNTN2	HIST1H2BK		FANCC
TMEM88B	CD109		LOC100287010
BHMT2	SUCLA2		MPP2
SLC6A4	UBALD2		IKZF2
SLC36A4	MAD2L1BP		TMEM139
SLC2A11	CDHR2		TUBG1
RPL7	FBXL19		ANKLE1
TMEM207	WDR6		PDF
ZNF264	TSC22D2		CCNI2
FANCC	USE1		SLC5A11
LOC100287010	CDHR3		ZBED5
MPP2	NOA1		ST14
IKZF2	PSMB2		TIMM17B
TMEM139	LAMA4		RGSL1
TUBG1	BORA		BHLHA9
ANKLE1	FIP1L1		GPHN
PDF	SLC12A2		EDARADD
CCNI2	DPEP1		CNTRL
SLC5A11	SLC6A1		VMO1
ZBED5	OSBPL10		PDCL2
ST14	CDT1		RCN3
TIMM17B	RUNX1T1		S100G
RGSL1	SLC35G5		LOC100289230
BHLHA9	C14orf178		NISCH
GPHN	FAM204A		RPS4Y2
EDARADD	TOP3A		LOC101927681
CNTRL	WDR70		MRPL23
VMO1	FLI1		RBM12B
PDCL2	KRTCAP2		SERPINB7
RCN3	MAPK1		NUTM2A
S100G	RPS26		LOC100996318
LOC100289230	PCED1A		LOC338667
NISCH	PRPF31		C8orf87
RPS4Y2	SEMA3G		PCDHGB5
LOC101927681	ARHGEF2		ZFP41
MRPL23	RBM47		TBCA
RBM12B	PTX4		HNRNPCL2
SERPINB7	MTRNR2L4		ERVW-1
NUTM2A	MRPS23		CTCFL
LOC100996318	WDPCP		LRRC1
LOC338667	KIAA1217		KERA
C8orf87	NME4		TAL1
PCDHGB5	KMT2C		NCR1
ZFP41	TECRL		SLC22A7
TBCA	STAC2		FAM155A
HNRNPCL2	SMLR1		RPL23A
ERVW-1	STAMBPL1		C5
CTCFL	ENTHD1		SHISA4
LRRC1	CDC7		TNFAIP8L1
KERA	TLR10		RPL9
TAL1	ABCA5		LNP1
NCR1	TAF4		TBC1D2B
SLC22A7	MORF4L2		USPL1
FAM155A	TMTC2		BEND3
RPL23A	PSMA2		ZBED3
C5	C3orf18		UGT2B11
SHISA4	DIMT1		LANCL3
TNFAIP8L1	TNFRSF8		LILRB3
RPL9	HMOX2		C2CD4C
LNP1	ARHGEF10L		KCNS1
TBC1D2B	OTUD3		MPC1L
USPL1	USP17L2		SELP
BEND3	EIF3B		LOC100996482
ZBED3	SKA3		LOC100289511
UGT2B11	ZNF260		KAAG1
SF3B2	DCST1		LGALS9B
LANCL3	SOCS1		ACMSD
LILRB3	PHGR1		SERF2
C2CD4C	GSG1		NDUFC1
KCNS1	PSMA3		TMEFF1
MPC1L	HMCES		RAB42
SELP	SNAP29		DVL3
LOC100996482	DYNC1LI2		OR2M5
LOC100289511	BCAN		MID1
P2RY14	WDR33		SFXN4
KAAG1	SNAP91		CCDC144NL
LGALS9B	TMEM140		PTAR1
ACMSD	ANKRD29		TMEM174
SERF2	FAM24B		FAM114A2
NDUFC1	FLT1		DHX30
TMEFF1	MYT1L		TRIM69
RAB42	SOWAHC		C20orf62
DVL3	EIF2S1		CST9L
OR2M5	VN1R4		GLTPD2
MID1	ZNF131		DPPA3
SFXN4	DRAM2		OVCH2
CCDC144NL	SNRNP35		ASB17
PTAR1	ABL2		TMEM50B
TMEM174	ENSA		LOC100506188
FAM114A2	TMEM106A		MGC50722
DHX30	TOM1		HBM
TRIM69	WDR17		TRIM43
C20orf62	KLF5		EBLN1
CST9L	PTP4A3		FLJ23867
GLTPD2	TRPM6		ZNF263
DPPA3	PDCD6IP		PRODH2
OVCH2	IGDCC4		C2orf50
ASB17	MED30		AHSA2
TMEM50B	HMBOX1		NRSN1
LOC100506188	POPDC2		ASCC3
MGC50722	PCDHA2		WDR36
HBM	STX5		TFCP2L1
TRIM43	SYNGR4		ARRDC5
EBLN1	BRD4		GABRG3
FLJ23867	ARRDC4		C16orf91
ZNF263	NHS		LOC102724633
PRODH2	FOXH1		KIAA1462
C2orf50	CCDC84		GCSAML
AHSA2	GTF3C4		ANKRD33B
NRSN1	CD163		DNAJC8
ASCC3	VWA5A		INSM2
WDR36	POMT2		ZNF492
TFCP2L1	FICD		KIAA0895L
ARRDC5	NUP160		SERP1
GABRG3	FRAS1		MRPL10
C16orf91	ASB7		EARS2
LOC102724633	GALNT13		DENND1A
KIAA1462	CBR3		ARHGEF4
GCSAML	CHAF1B		DLG5-AS1
ANKRD33B	PPFIA2		LOC100129520
DNAJC8	SFRP1		TCEA1
INSM2	OR5I1		C9orf106
ZNF492	PRSS33		KIR3DL3
KIAA0895L	LPAR6		C16orf78
SERP1	MUC7		EID3
MRPL10	MBLAC2		TMEM170A
EARS2	ZNF174		FAM72B
DENND1A	RAD21L1		DEFB123
ARHGEF4	UBA1		LOC199882
DLG5-AS1	NR5A2		SLC44A2
LOC100129520	AFTPH		USMG5
TCEA1	STIM1		NANOS3
C9orf106	ACSM3		ALKBH7
KIR3DL3	RND3		KRT74
RPL34	AVPR1B		ABCA9
C16orf78	CHRNE		TYW3
EID3	COX6A2		GIPC1
TMEM170A	GPR3		FAM220A
FAM72B	ROR1		SHARPIN
DEFB123	STK19		ZNF197
LOC199882	EIF1AY		COL8A2
SLC44A2	PEX16		ANKRD9
USMG5	SARM1		GRAMD1A
NANOS3	ETHE1		RPLP2
ALKBH7	KIAA1549L		FAM92B
KRT74	RPP25		MROH5
ABCA9	PLEKHG6		CALCRL
TYW3	SMPD4		GCFC2
GIPC1	ARID1B		ENTPD8
FAM220A	C11ORF63		MED26
SHARPIN	SAPCD2		RHOXF2B
ZNF197	TPGS1		ENPP7
COL8A2	MEX3A		LOC100506100
ANKRD9	LINC00310		DIABLO
GRAMD1A	DNHD1		TMEM173
RPLP2	SAMD3		FBXO47
FAM92B	TBATA		KLHDC1
MROH5	ENDOV		UBL5
CALCRL	RPS26P40		LILRB5
GCFC2	LOC389332		LOC101927319
ENTPD8	RPL7P23		KLC3
MED26	RPS27AP5		ERCC8
RHOXF2B	IK		HSH2D
ENPP7	BUB1B		LOC101927767
LOC100506100	POLR2A		HHLA2
DIABLO	RPL30		PRR4
TMEM173	RPL34		PAGE4
FBXO47	RPS24		LYRM2
KLHDC1	RPS28		KCND1
UBL5	UBA52		TCP10
LILRB5	EIF3F		TSPY3
LOC101927319	RPL36		BPIFA3
KLC3	KCNJ8		FAM199X
ERCC8	FURIN		CALB2
PARP4	PLK1		LOC646903
HSH2D	PAICS		LOC390877
LOC101927767	BMP10		MBOAT2
HHLA2	COPA		LOC101927266
PRR4	ARCN1		MFAP4
PAGE4	COPB1		SFMBT2
LYRM2	IRF2		RNPS1
KCND1	IVNS1ABP		SMN1
TCP10	OSMR		EPB41L5
TSPY3	PRPF8		TBX15
TOX2	PSMD14		CPAMD8
BPIFA3	SF3B1		LYG1
FAM199X	SNRNP70		INO80B
CALB2	STARD5		RNF24
LOC646903	TRIM28		RGPD3
LOC390877	BPTF		SMN2
MBOAT2	BUB3		EPB41L4A
LOC101927266	BZRAP1		LRRC38
MFAP4	C17ORF85		CLDN25
SFMBT2	CAD		POMZP3
RNPS1	CALCOCO2		RAI2
SMN1	CD81		TLDC2
EPB41L5	CFLAR		FAM153A
TBX15	CLIC4		SLC19A3
CPAMD8	CLK1		DCAF8L2
LYG1	CLOCK		ZNF517
INO80B	CLUH		42628
RNF24	DAPK2		C14orf79
RGPD3	DCLK2		LINC01603
SMN2	DHX8		RSPH10B2
EPB41L4A	EFTUD2		TSPAN33
LRRC38	EGFR		HSPB6
CLDN25	EIF3A		HEXDC
EIF3H	EIF4A3		ERP27
POMZP3	FGFR2		NDUFV3
RAI2	FUS		C8orf34
TLDC2	HRAS		STAG3
FAM153A	HSPD1		APRT
SLC19A3	IFIT2		SLC35E4
DCAF8L2	IL17RA		SH3BP5
ZNF517	ITGA3		MITD1
42628	JUN		RNF139
C14orf79	KPNB1		SMCP
LINC01603	LGALS3BP		GABRG2
RSPH10B2	MAP2K3		MYLK3
TSPAN33	MAPK13		HAS1
HSPB6	MED6		TRMT11
HEXDC	MFAP1		VSTM2B
ERP27	MPG		DCST2
NDUFV3	NHP2L1		RUVBL2
C8orf34	NUP205		MYBPHL
STAG3	NUP214		PASD1
APRT	NUP98		RLN1
SLC35E4	NUPL1		FOLR4
FAM204A	PHF2		TARP
SH3BP5	PLK3		MANBAL
MITD1	PLK4		KIAA0391
RNF139	POLD3		ZNF736
SMCP	PPP1R14D		GRIA3
GABRG2	PRKACA		GAGE13
MYLK3	PSENEN		KRTAP4-8
HAS1	PSMA1		TCAIM
TRMT11	PSMD1		C18orf63
VSTM2B	PSMD2		IRF5
DCST2	PTPRN		SMCR8
RUVBL2	RACGAP1		ZNF385B
MYBPHL	RBCK1		CETN2
PASD1	RIOK3		MROH1
RLN1	RPS10		CNPY3
FOLR4	SELPLG		SLC16A14
TARP	SF3A1		LOC101928426
MANBAL	SF3B2		BRWD3
KIAA0391	SF3B3		TTC1
ZNF736	SIGMAR1		LOC101928647
GRIA3	SLC1A3		PRSS53
GAGE13	SNRPA1		SRSF1
KRTAP4-8	SNRPB		UGT1A8
TCAIM	SNW1		GRIN1
C18orf63	STK38		PPIAL4C
IRF5	SUPT6H		SPATA31A6
SMCR8	TBC1D1		ALDH9A1
ZNF385B	TNK2		TCIRG1
CETN2	TRIM21		ANKRD37
MROH1	TTI1		TAF13
CNPY3	TTN		ZNF501
SLC16A14	TUBB		DOCK10
LOC101928426	WDR18		CDY1B
BRWD3	XPO1		FETUB
TTC1	PHC2		SLC35G4
POPDC2	TRIM49		LSMEM1
LOC101928647	PRPF38A		CBLN3
PRSS53	RPL8		LOC101927662
SRSF1	RPS29		HTR6
UGT1A8	WEE1		RPL18
GRIN1	MAPK8		SELV
PPIAL4C	RRM1		LOC102724975
SPATA31A6	ATP6AP1		HSF5
ALDH9A1	COPB2		MOCS2
TCIRG1	ATP6V0B		ALOX5AP
ANKRD37	ATP6V0C		NDUFA5
TAF13	ATP6V0D1		NID2
ZNF501	ATP6V1B2		TBX10
DOCK10	COPG1		CPNE9
CDY1B	NXF1		GBP4
FETUB	ATP6AP2		CCDC136
SLC35G4	ATP6V1A		PAPLN
LSMEM1	MDM2		DENND3
CBLN3	PGD		ZNHIT3
LOC101927662	RAB5A		RBM26
HTR6	RPS14		HAUS1
RPL18	RPS16		EIF5B
SELV	SNRPD3		LCNL1
LOC102724975			OCIAD2
HSF5			TCTEX1D4
MOCS2			FAM13A
ALOX5AP			SPATA31A3
NDUFA5			ARHGEF6
NID2			TRIQK
TBX10			NMT2
CPNE9			SERPINA10
GBP4			LOC256880
CCDC136			APBB3
PAPLN			ZNF837
DENND3			STOML1
ZNHIT3			IFNK
RBM26			ANKHD1
HAUS1			RHOXF1-AS1
EIF5B			LOC102724806
LCNL1			HSF2BP
OCIAD2			CYTH3
TCTEX1D4			CCDC23
FAM13A			LOC101927763
SPATA31A3			FRS3
ARHGEF6			RAB3GAP2
TRIQK			PYROXD2
NMT2			NBPF7
SERPINA10			C4orf36
LOC256880			C7orf34
APBB3			SLC35D3
ZNF837			FAM157B
STOML1			COG2
IFNK			TBR1
ANKHD1			MYEOV2
RHOXF1-AS1			RBKS
LOC102724806			RPH3A
HSF2BP			VAT1
CYTH3			GPHB5
CCDC23			SLC35B4
LOC101927763			IFI44L
FRS3			CKS2
RAB3GAP2			TAF7
PYROXD2			SUGT1
NBPF7			FGF6
C4orf36			NLRP14
C7orf34			SLC35B1
SLC35D3			NEUROD4
FAM157B			TMEM179
COG2			KRT222
TBR1			EIF1B
MYEOV2			LOC101928482
RBKS			FAM107A
RPH3A			MBD3L3
VAT1			GABRE
GPHB5			FAM174A
SLC35B4			LOC286083
IFI44L			SDHAF1
CKS2			UNKL
TAF7			MYH13
SUGT1			ZNF181
FGF6			NFAM1
NLRP14			MFSD4
SLC35B1			TAF12
NEUROD4			DEFB127
TMEM179			JTB
KRT222			MVB12B
EIF1B			SKA2
LOC101928482			TMEM240
FAM107A			EID2B
MBD3L3			MANBA
GABRE			CHMP7
FAM174A			ACSM2A
LOC286083			MANEAL
SDHAF1			NPHP1
UNKL			TAS2R42
MYH13			PCIF1
ZNF181			HAND1
NFAM1			ZNF680
MFSD4			TNRC6C
TAF12			DACT1
PHGR1			LOC285819
DEFB127			UGT1A6
JTB			LOC102724970
MVB12B			CCDC38
SKA2			MICA
TMEM240			GAPVD1
PSMD14			RTN4RL2
EID2B			LOC100506281
MANBA			TIGD5
CHMP7			ZNF428
ACSM2A			LOC101928422
MANEAL			FIGF
NPHP1			FAM217B
TAS2R42			CA9
PCIF1			LOC101928852
HAND1			HCN1
ZNF680			ZFYVE28
TNRC6C			KLF10
DACT1			LINC00703
LOC285819			ANXA8L1
UGT1A6			PABPC5
LOC102724970			ITGB3BP
CCDC38			FCRL1
MICA			ANKDD1A
GAPVD1			CNIH3
RTN4RL2			PZP
LOC100506281			UBL7
TIGD5			AKAP9
ZNF428			ZNF843
LOC101928422			CELA2B
FIGF			SOCS4
FAM217B			TMEM125
CA9			MT1M
LOC101928852			ENPP6
ZNF630			CCDC70
HCN1			LOC100507373
ZFYVE28			LOC642441
KLF10			PIRT
LINC00703			BHLHE23
ANXA8L1			LOC102724147
PABPC5			NADK
ITGB3BP			CD160
FCRL1			RLN3
ANKDD1A			ZNF233
CNIH3			RPAIN
PZP			AMIGO2
UPK1A			TSEN15
UBL7			SLC15A5
AKAP9			LCMT2
ZNF843			MAGEB1
CELA2B			GPR150
SOCS4			IGFBPL1
TMEM125			MYH7
MT1M			SMCO2
ENPP6			ZP3
CCDC70			APEX1
LOC100507373			C7orf76
LOC642441			SYT9
PIRT			GPX8
BHLHE23			RGS11
LOC102724147			AK7
NADK			ABCB5
CD160			RPS6
RLN3			UCA1
ZNF233			LOC101926982
RPAIN			TTL
AMIGO2			NCCRP1
TSEN15			IFIH1
SLC15A5			LOC102724184
LCMT2			VAT1L
MAGEB1			FTCDNL1
GPR150			TMEM95
IGFBPL1			MGC57346
MYH7			RPL6
SMCO2			LOC100289495
ZP3			LOC102724141
APEX1			LRRC37A2
C7orf76			TTC7A
SYT9			SOWAHA
ZNF260			FIGLA
GPX8			CEACAM19
RGS11			BARHL2
AK7			PKP3
ABCB5			TMEM220
RPS6			BRINP3
UCA1			TST
LOC101926982			RBMXL3
TTL			KRTAP1-1
NCCRP1			NADSYN1
IFIH1			ARHGEF35
LOC102724184			LOC100270746
VAT1L			FLJ33534
FTCDNL1			IGSF10
TMEM95			AGAP3
MGC57346			TMEM132E
RPL6			SIGLEC15
LOC100289495			LOC102724641
LOC102724141			TMOD1
LRRC37A2			C7orf73
TTC7A			ANKRD26
SOWAHA			PISD
FIGLA			PCMTD2
CEACAM19			LOC100130357
BARHL2			RSPO4
PKP3			COPS6
TMEM220			RGPD8
BRINP3			MT1G
TST			LOC100506548
RBMXL3			POTEB3
KRTAP1-1			SMAGP
NADSYN1			KRTAP10-7
ARHGEF35			LOC102724904
LOC100270746			MB
FLJ33534			CIB3
IGSF10			DNAJC5G
AGAP3			C17orf89
TMEM132E			ZBTB38
SIGLEC15			DSTNP4
LOC102724641			RNASE12
TMOD1			FAM89B
C7orf73			SNRPG
ANKRD26			RBM12
PISD			LOC100128108
PCMTD2			CER1
LOC100130357			MID1IP1
RSPO4			RTP2
TSC22D2			C22orf39
COPS6			ZSWIM5
RGPD8			CCDC66
MT1G			TSPAN4
CTAGE9			MTX3
LOC100506548			GTSF1
POTEB3			CCDC150
SMAGP			GLDN
KRTAP10-7			IFI27L1
LOC102724904			BACH2
MB			METRNL
CIB3			B3GNT8
DNAJC5G			SPINK4
C17orf89			MASP2
ZBTB38			LOC100130370
DSTNP4			TDRD3
RNASE12			RNF208
FAM89B			UBN2
SNRPG			ADHFE1
RBM12			SLC35E2B
LOC100128108			LOC100505912
CER1			IST1
MUC7			CHST3
RPL18A			CIART
MID1IP1			COMMD1
RTP2			MLLT1
C22orf39			ITPRIPL1
ZSWIM5			KIDINS220
CCDC66			LOC101928498
TSPAN4			FMNL1
MTX3			JSRP1
GTSF1			HPS5
CCDC150			LHFPL3
GLDN			KRTAP4-11
IFI27L1			SPOCK2
BACH2			ITPR1
METRNL			MSX1
B3GNT8			GOLGA6L10
SPINK4			NOTO
MASP2			THEM4
LOC100130370			NCAPH
TDRD3			HAS2
RNF208			ISLR2
UBN2			DACH2
ADHFE1			NNT
SLC35E2B			TRIOBP
LOC100505912			BPIFB3
IST1			C17orf100
CHST3			PCDHB3
CIART			TULP3
COMMD1			ZNF324B
MLLT1			PERM1
ITPRIPL1			NUP35
KIDINS220			CCT6B
LOC101928498			CHADL
FMNL1			SAMD13
JSRP1			SEZ6
HPS5			BTN2A1
ZNF445			NLRP10
LHFPL3			SDF2L1
KRTAP4-11			RAPGEF2
SPOCK2			KCNJ14
ITPR1			POTED
GSG1			LOC101927751
MSX1			RUSC1-AS1
GOLGA6L10			ABHD15
NOTO			PDSS2
THEM4			CHM
NCAPH			PRX
HAS2			GABRB3
ISLR2			PRAME
DACH2			METTL11B
NNT			LOC100130899
TRIOBP			SERPINB13
BPIFB3			LOC100129083
C17orf100			DTWD2
PCDHB3			MEIG1
TULP3			CRY1
ZNF324B			APOH
PERM1			TLE1
NUP35			WFDC11
CCT6B			NAP1L3
CHADL			ARMC6
SAMD13			KCNA3
SEZ6			LOC388813
BTN2A1			SEMA4A
NLRP10			FNDC3A
SDF2L1			KIFC1
RAPGEF2			LOC102724708
KCNJ14			PUS7L
POTED			CELA1
LOC101927751			SLC25A31
RUSC1-AS1			METTL3
ABHD15			ZXDA
PDSS2			ZNF879
CHM			LOC729737
PRX			DHRS1
GABRB3			CNIH1
PRAME			TMEM191B
METTL11B			TGM3
LOC100130899			C1orf131
SERPINB13			FANCG
LOC100129083			MAN1A2
DTWD2			KIAA0825
MEIG1			GGACT
CRY1			DDIT4L
APOH			CYP3A4
KRTAP1-4			TMEM159
TLE1			ZNF274
WFDC11			ASAP1-IT1
NAP1L3			PCDHGA12
ARMC6			PRMT3
KCNA3			KIAA1143
LOC388813			ZNF678
SEMA4A			ATG9B
FNDC3A			SLC16A10
KIFC1			HSPB9
LOC102724708			ZRANB2
PUS7L			TNNT3
CELA1			PROM2
DNAAF3			CMTM3
SLC25A31			GATSL3
METTL3			PABPC1L2B
ZXDA			SLC7A10
ZNF879			ZCWPW2
LOC729737			CRIP2
DHRS1			LOC158434
CNIH1			LHFP
ENTHD1			GLMN
TMEM191B			CELF4
TGM3			CDKN2AIP
C1orf131			KRTAP1-3
FANCG			CCT3
MAN1A2			UBE2O
KIAA0825			EDDM3B
GGACT			SLC25A19
DDIT4L			NTAN1
CYP3A4			C9orf117
TMEM159			DGKK
ZNF274			NXF5
ASAP1-IT1			LCE2C
PCDHGA12			CTU2
PRMT3			ZBTB43
KIAA1143			ABCG5
ZNF678			LSM12
ATG9B			C9orf64
SLC16A10			TCP1
HSPB9			NAGA
ZRANB2			PKIG
TNNT3			KIAA1468
PROM2			TIMM50
CMTM3			GABARAPL2
GATSL3			CCNI
PABPC1L2B			LOC101928764
SLC7A10			TRIM72
ZCWPW2			SPOCK3
CRIP2			MLX
LOC158434			RNF5
SLC9B2			LOC102724657
LHFP			SPNS2
GLMN			FAM117B
CELF4			C20orf96
CDKN2AIP			ANP32A-IT1
KRTAP1-3			CYP26A1
CCT3			THBS1
UBE2O			SNAPC5
EDDM3B			C7orf77
SLC25A19			GALNT5
NTAN1			PHOSPHO2
C9orf117			CFC1B
DGKK			CLHC1
NXF5			POGK
LCE2C			EXOC3L4
CTU2			ZNF350
ZBTB43			TMEFF2
ABCG5			C1orf140
LSM12			NAGK
C9orf64			MKLN1
TCP1			FGF14-AS2
NAGA			MCF2L2
PKIG			CAPS2
KIAA1468			TSHZ2
TIMM50			SLC16A8
GABARAPL2			TBCC
CCNI			LRRIQ4
LOC101928764			HOMEZ
TRIM72			CCDC68
SPOCK3			LOC100272217
MLX			GOLGA6L1
RNF5			FAM154B
LOC102724657			BAZ1B
SPNS2			FBXO9
FAM117B			EMC8
C20orf96			SLC30A7
ANP32A-IT1			FAM131C
CYP26A1			AGAP7P
THBS1			SWI5
SNAPC5			TGM5
C7orf77			CNTNAP3
GALNT5			ZNF362
PHOSPHO2			ZNF57
CFC1B			C20orf144
CLHC1			ALG10B
POGK			GTF2H2
EXOC3L4			SLC6A12
ZNF350			EMB
TMEFF2			NDUFB3
ZNF536			C20orf166
C1orf140			ATG101
NAGK			NSUN5P1
MKLN1			ACTBL2
FGF14-AS2			DIS3L2
MCF2L2			CSAG3
CAPS2			KRT76
TSHZ2			SLC22A20
SLC16A8			PYCR1
TBCC			TMEM18
LRRIQ4			EOGT
HOMEZ			TCEAL2
CCDC68			CST8
LOC100272217			LOC145845
GOLGA6L1			CSPG5
FAM154B			AGAP5
BAZ1B			C14orf28
FBXO9			CYP1B1
EMC8			F9
DIP2B			ELSPBP1
GRHL3			CCDC127
SLC30A7			TMPRSS7
FAM131C			SRXN1
AGAP7P			TSHZ1
SWI5			NUDT7
TGM5			BPIFB6
CNTNAP3			FAM86KP
ZNF362			ZNF648
ZNF57			ARHGEF15
C20orf144			PHYKPL
ALG10B			MED11
GTF2H2			LOC102724694
SLC6A12			DRAXIN
EMB			LOC101060363
NDUFB3			MS4A14
C20orf166			DNTTIP1
ATG101			MOGAT3
NSUN5P1			TRIML1
ACTBL2			GCN1L1
DIS3L2			LOC90784
CSAG3			UBALD1
KRT76			NKPD1
SLC22A20			DIRC1
PYCR1			LYVE1
TMEM18			NRXN3
EOGT			ZSWIM6
TCEAL2			COQ5
CST8			MGARP
LOC145845			RARRES1
CSPG5			UGT1A4
AGAP5			EGFLAM
C14orf28			LOC101927029
CYP1B1			MDFI
F9			LOC100130093
ELSPBP1			GRIA1
CCDC127			GGT6
TMPRSS7			SLC5A7
SRXN1			CELF6
TSHZ1			TNNT2
NUDT7			TECTB
BPIFB6			XKR5
FAM86KP			LOC100288911
ZNF648			EVX2
ARHGEF15			GEN1
PHYKPL			PCDHGC4
MED11			RELL2
LOC102724694			KIF4A
DRAXIN			ERC2-IT1
LOC101060363			LOC101927645
MS4A14			SH3RF3
DNTTIP1			ZNF607
MOGAT3			SEMA4G
TRIML1			TAF4B
GCN1L1			FAM168B
LOC90784			HBA1
UBALD1			CWC27
NKPD1			SPANXN1
DIRC1			ZNF474
LYVE1			ANKRD45
NRXN3			C2orf48
ZSWIM6			PANO1
COQ5			RTP1
MGARP			LOC101928657
RARRES1			ABHD12B
UGT1A4			ARL14EPL
EGFLAM			ZBTB46
LOC101927029			C3orf79
MDFI			PM20D1
LOC100130093			EPG5
GRIA1			RNF32
GGT6			ZC2HC1A
SLC5A7			LRRC48
CELF6			VWA8
TNNT2			IQCF1
TECTB			USP17L1
XKR5			WFDC12
LOC100288911			ACTRT1
EVX2			GOLGA8N
GEN1			LZTR1
PCDHGC4			LOC101928125
RELL2			LILRB2
KIF4A			MICB
ERC2-IT1			EEFSEC
LOC101927645			ZNF132
SH3RF3			LOC100132146
ZNF607			MCM4
SEMA4G			FANK1
TMEM70			R3HDM2
TAF4B			LALBA
FAM168B			PIH1D3
HBA1			NEU4
CWC27			FAM170A
SPANXN1			C16orf96
ZNF474			RBP3
ANKRD45			42432
C2orf48			LOC100132356
PANO1			PXDNL
RTP1			ZNF423
LOC101928657			LOC102724164
ABHD12B			FCHSD1
ARL14EPL			ZNF554
ZBTB46			GJB4
C3orf79			SMCR9
PM20D1			PRMT8
EPG5			WFDC8
RNF32			PGGT1B
ZC2HC1A			NPW
LRRC48			KRTAP12-1
VWA8			NDUFA10
IQCF1			CFC1
USP17L1			C1orf162
WFDC12			SEBOX
ACTRT1			LINGO3
GOLGA8N			GTPBP6
LZTR1			SCRT2
LOC101928125			APOOL
LILRB2			LOC101928120
MICB			GDA
EEFSEC			NLRP13
ZNF132			PLCXD3
LOC100132146			RNF216
MCM4			AKR1A1
FANK1			LILRA2
R3HDM2			NCBP2-AS2
LALBA			MPI
PIH1D3			MCOLN1
NEU4			ZBTB8B
FAM170A			BTBD3
C16orf96			ASB14
RBP3			LEUTX
42432			SEMA3A
LOC100132356			RNF146
PXDNL			SPRED3
ZNF423			CCDC18
LOC102724164			EFHD2
NAGLU			TBC1D26
FCHSD1			INA
ZNF554			USP17L7
GJB4			SLC25A26
SMCR9			WDR64
PRMT8			C2orf43
WFDC8			LIAS
PGGT1B			PADI6
NPW			SPANXN3
KRTAP12-1			ANAPC2
NDUFA10			TADA2B
CFC1			LOC102724516
C1orf162			METTL20
SEBOX			EPO
LINGO3			DCUN1D3
GTPBP6			ROGDI
SCRT2			CXXC4
APOOL			SLIT3
LOC101928120			MYL4
GDA			SPATA25
NLRP13			HAAO
PLCXD3			C21orf59
RNF216			FAM163A
AKR1A1			ERI2
LILRA2			KIAA0141
NCBP2-AS2			FABP9
MPI			UGT2A2
MCOLN1			BLCAP
ZBTB8B			GRAPL
BTBD3			C2orf15
ASB14			PCDHB7
LEUTX			KIAA1467
SEMA3A			IER5L
RNF146			CRISP1
SPRED3			CLEC18B
CCDC18			ZNF573
EFHD2			PRSS44
TBC1D26			RABGEF1
INA			LOC388282
USP17L7			LOC101929078
SLC25A26			TMEM56-RWDD3
WDR64			CXCL9
C2orf43			SRGAP2B
LIAS			LOC285556
UBALD2			TANGO2
POLD3			PALM3
PADI6			RGS3
SPANXN3			TTC30B
ANAPC2			LYNX1
DCST1			TRABD2A
TADA2B			FAM101B
LOC102724516			TMEM105
METTL20			RGP1
EPO			LRRTM3
DCUN1D3			LHFPL2
ROGDI			SH3GLB1
CXXC4			FAM83G
SLIT3			FOXL2
MYL4			SCP2D1
SPATA25			PAGE3
HAAO			CCDC105
C21orf59			NIPAL4
FAM163A			MROH7
ERI2			ARSG
KIAA0141			KIAA0907
FABP9			C9orf131
UGT2A2			SH3RF1
BLCAP			C12orf71
GRAPL			RPL13
C2orf15			LOC101928558
PCDHB7			LOC100129636
KIAA1467			KIF25
IER5L			LOC100996909
CRISP1			UNCX
CLEC18B			GABRR1
ZNF573			PIK3R5
PRSS44			OR10J5
RABGEF1			ARRDC3
CRKL			LEAP2
LOC388282			MZT2A
LOC101929078			ZNF106
TMEM56-RWDD3			MVK
CXCL9			POC5
SRGAP2B			PEG10
LOC285556			MTERFD2
TANGO2			LRRC43
PALM3			HRCT1
RGS3			RFWD2
TTC30B			ASB15
LYNX1			MROH6
TRABD2A			OR10J3
FAM101B			NDUFS7
TMEM105			KRTAP12-2
RGP1			ALDH3A1
LRRTM3			SMIM24
C2orf69			C19orf48
LHFPL2			KRTAP19-7
SH3GLB1			ACR
FAM83G			GNAT3
FOXL2			RNF13
SCP2D1			LOC101928006
PAGE3			LOC100130744
CCDC105			CEP68
NIPAL4			CES4A
MROH7			LOC100294145
ARSG			INPP4B
KIAA0907			MYBPC3
C9orf131			GALNT11
SH3RF1			C20orf85
C12orf71			LILRA4
CCIN			RNF113A
RPL13			C3orf33
NOA1			TRIM25
LOC101928558			LOC100505984
LOC100129636			C20orf112
KIF25			LYZ
LOC100996909			SELO
UNCX			SH2D3A
GABRR1			GRHPR
PIK3R5			ARL14
OR10J5			ATF7
ARRDC3			DBH-AS1
LEAP2			MCEE
MZT2A			ZNF749
ZNF106			ASB6
MVK			SALL2
POC5			ZNF677
PEG10			TMC3
MTERFD2			SDCCAG3
LRRC43			MFAP2
HRCT1			IL17RE
RFWD2			LOC102724605
ASB15			TRAFD1
MROH6			NUP43
OR10J3			CROCC
NDUFS7			RGS9
KRTAP12-2			MAGEA10-MAGEA5
ALDH3A1			LRG1
SMIM24			ADIPOQ
C19orf48			MIA2
KRTAP19-7			PICK1
ACR			SYCN
GNAT3			ALS2CL
RNF13			SLC22A12
LOC101928006			CHST2
LOC100130744			BTBD17
CEP68			ASB10
CES4A			CLEC10A
LOC100294145			GSDMC
INPP4B			TRIM49D2
MYBPC3			C2CD4B
GALNT11			LEPRE1
C20orf85			LOC101060553
LILRA4			SAP18
RNF113A			ERCC2
C3orf33			NLGN4Y
TRIM25			NOMO2
LOC100505984			C1GALT1C1L
C20orf112			GDPD1
LYZ			OSR1
SELO			TSNAXIP1
SH2D3A			RAX2
GRHPR			FAM25A
ARL14			TRAF7
ATF7			SPATC1
DBH-AS1			POLR3GL
MCEE			IL22RA2
ZNF749			FAM177B
ASB6			C3orf35
SALL2			ABCB4
ZNF677			LCE1C
TMC3			LINGO1
SDCCAG3			GCH1
MFAP2			OR4A5
IL17RE			KU-MEL-3
LOC102724605			CRELD1
TRAFD1			SMIM21
NUP43			IDI1
CROCC			SCRN1
RGS9			KCNK6
MAGEA10-MAGEA5			LOC101593348
LRG1			LOC101928093
ADIPOQ			PTGR1
MIA2			RESP18
PICK1			ITLN2
SYCN			SMIM5
ALS2CL			FANCB
SLC22A12			HIST4H4
CHST2			MICU3
BTBD17			STAU1
ASB10			CTSO
CLEC10A			AMDHD1
GSDMC			HSPA12B
TRIM49D2			EIF2B1
C2CD4B			GLYAT
LEPRE1			ZC3HAV1L
LOC101060553			SLC38A1
SAP18			RHBDL2
ERCC2			RTCB
NLGN4Y			FIBCD1
NOMO2			CA12
C1GALT1C1L			FAM63A
GDPD1			CALB1
OSR1			IRS4
TSNAXIP1			MAN2A2
RAX2			CTAGE8
FAM25A			KRTAP13-1
TRAF7			PRAF2
SPATC1			PPP2R3A
POLR3GL			ZNF732
IL22RA2			MGEA5
FAM177B			RABGGTB
C3orf35			ASPRV1
ABCB4			MRPL54
LCE1C			DYNAP
LINGO1			OSCP1
GCH1			LOC101928897
OR4A5			FAM46B
KU-MEL-3			TPPP
CRELD1			CLDN34
SMIM21			MLLT4-AS1
IDI1			SERPINI2
SCRN1			LRRC4
KCNK6			NASP
LOC101593348			MFSD2B
LOC101928093			KRTAP5-3
PTGR1			ZFP30
RESP18			ZFP14
ITLN2			CCDC27
SMIM5			RBM38
FANCB			CLEC4G
HIST4H4			SFTPA1
MICU3			R3HDM1
STAU1			GRAP2
CTSO			C5orf55
AMDHD1			TUB
HSPA12B			KRTAP9-1
EIF2B1			SLIT1
GLYAT			TCOF1
ZC3HAV1L			PNPLA7
SLC38A1			SH3BP1
RHBDL2			TNFRSF9
RTCB			IL11RA
FIBCD1			DKFZp451B082
CA12			FIGNL1
FAM63A			CLC
CALB1			SLC39A6
IRS4			CYP2D6
MAN2A2			KLF14
CTAGE8			MS4A7
KRTAP13-1			PITPNM2
PRAF2			RAB44
PPP2R3A			LHX4
ZNF732			LRRN1
MGEA5			RNF157-AS1
RABGGTB			ZNF569
ASPRV1			ANO7P1
MRPL54			BPIFC
DYNAP			HRH4
OSCP1			TNFAIP6
LOC101928897			SLC18A2
FAM46B			C12orf76
TPPP			ATP11B
CLDN34			LOC101928947
MLLT4-AS1			CCL26
SERPINI2			SPACA7
LRRC4			JOSD1
NASP			GLIS1
MFSD2B			HBA2
KRTAP5-3			CYSLTR1
ZFP30			ANKRD54
ZFP14			LOC102724342
CCDC27			GRIK5
RBM38			KLHL6
CLEC4G			GABRR2
SFTPA1			ONECUT2
R3HDM1			PPIP5K1
GRAP2			FXYD5
C5orf55			TH
TUB			KRTAP20-1
KRTAP9-1			NEU3
SLIT1			COPG2IT1
TCOF1			MKKS
PNPLA7			FASTKD2
SH3BP1			FAM183B
TNFRSF9			IGSF1
IL11RA			EPPIN
DKFZp451B082			IBSP
FIGNL1			LOC101928533
CLC			KRTAP4-5
SLC39A6			C10orf105
CYP2D6			ACTL7B
KLF14			MPP3
MS4A7			VGLL1
PITPNM2			SLC25A27
RAB44			LOC101928621
LHX4			DPYD
LRRN1			CD3EAP
RNF157-AS1			PDDC1
ZNF569			MT2A
ANO7P1			KIAA1614
BPIFC			FKSG29
HRH4			WDR53
TNFAIP6			GLT8D1
SLC18A2			ZCCHC8
C12orf76			VPS72
ATP11B			TP53INP2
LOC101928947			TPSG1
CCL26			ZNF786
SPACA7			SMURF2
JOSD1			RWDD2B
GLIS1			IL36G
HBA2			TSC22D4
CYSLTR1			SLC41A1
ANKRD54			PRRT1
LOC102724342			NANOS1
GRIK5			TTC32
KLHL6			KNCN
GABRR2			PRSS58
ONECUT2			LIMS1
PPIP5K1			LCE1D
FXYD5			C3orf49
TH			MAB21L1
KRTAP20-1			MS4A10
NEU3			RHOU
COPG2IT1			ATP1B1
MKKS			DLGAP1-AS2
FASTKD2			CDRT15L2
FAM183B			HYMAI
IGSF1			CRB2
EPPIN			KRTAP10-10
IBSP			C3orf62
LOC101928533			FAM212A
KRTAP4-5			TRPV5
C10orf105			TMEM200C
ACTL7B			SULF2
MPP3			ZNF268
VGLL1			PTGES3L-AARSD1
SLC25A27			TRPC2
LOC101928621			ZNF202
DPYD			ABCF1
CD3EAP			FTCD
PDDC1			TCF19
MT2A			GOLGA8B
KIAA1614			ZNF621
FKSG29			CLVS2
WDR53			HES7
GLT8D1			TPD52L3
ZCCHC8			MNAT1
VPS72			FAM78B
TP53INP2			ASAH2B
TPSG1			SLN
ZNF786			LCE2D
SMURF2			SLC25A20
RWDD2B			DAAM2
IL36G			C7orf69
TSC22D4			ANKRD36B
SLC41A1			PSMB6
PRRT1			THBD
NANOS1			LOC100506406
TTC32			ZDHHC19
KNCN			LXN
PRSS58			TMEM198
LIMS1			TRIM64B
LCE1D			MTMR11
C3orf49			SYNDIG1
MAB21L1			GDPGP1
MS4A10			PLA2G4D
RHOU			PRAMEF5
ATP1B1			PPIG
DLGAP1-AS2			C1orf74
CDRT15L2			C2orf74
HYMAI			HRSP12
CRB2			CCKAR
KRTAP10-10			RHAG
C3orf62			AGA
FAM212A			AASDHPPT
TRPV5			DNAJA4
TMEM200C			BEX5
SULF2			NREP
VSTM2L			CSRNP1
ZNF268			CDHR4
PTGES3L-AARSD1			FKBP4
TRPC2			NAT8L
ZNF202			HMX3
ABCF1			C17orf82
FTCD			MUM1L1
TCF19			LOC102724187
GOLGA8B			GRXCR2
ZNF621			NEDD1
CLVS2			ZNF404
HES7			SEC14L2
TPD52L3			PCDHB4
MNAT1			ASB5
FAM78B			GRAMD3
ASAH2B			UBAC2
SLN			IL4R
LCE2D			ACTR3C
SLC25A20			KNDC1
DAAM2			LEMD1
TPGS1			LCN8
C7orf69			TMEM178A
ANKRD36B			DUT
PSMB6			RNF225
THBD			THCAT155
LOC100506406			CDRT1
ZDHHC19			FAM169B
LXN			PALM2-AKAP2
TMEM198			CDCA7L
TRIM64B			AADACL4
MTMR11			ROMO1
SYNDIG1			MEIS1-AS3
GDPGP1			P2RX1
PLA2G4D			MGAT1
SLC12A7			FCRL5
PRAMEF5			DPCR1
PPIG			EVPLL
C1orf74			ANAPC11
C2orf74			TMEM236
HRSP12			SEC61B
CCKAR			SERPINA7
RHAG			SLC5A3
AGA			SETMAR
AASDHPPT			SPINT3
DNAJA4			ZNF513
ITGA11			PRDM16
BEX5			LOC100996455
NREP			PPT2
CSRNP1			LRTM2
CDHR4			PCDHGB7
FKBP4			SLC17A4
NAT8L			GAS2L2
HMX3			HS2ST1
C17orf82			SPINK5
MUM1L1			TGFBRAP1
LOC102724187			APPL1
GRXCR2			C8orf86
NEDD1			ACSM4
ZNF404			IDH2
SEC14L2			CAPS
PCDHB4			CIPC
ASB5			ENHO
GRAMD3			MPC2
UBAC2			SPCS3
IL4R			SYT14
ACTR3C			RFTN1
KNDC1			GCNT3
LEMD1			SLC6A11
LCN8			BPHL
TMEM178A			SLC18A3
DUT			HMGXB4
RNF225			CCDC141
THCAT155			CKB
SEZ6L			RNF222
CDRT1			AFAP1L1
FAM169B			SPATA31C2
PALM2-AKAP2			RNF26
CDCA7L			SYT2
AADACL4			LUC7L2
ROMO1			LOC100240735
MEIS1-AS3			FCAMR
P2RX1			KATNB1
MGAT1			DRD2
FCRL5			FAM89A
DPCR1			LOC728026
EVPLL			SIRPB1
ANAPC11			FBXO44
TMEM236			ZNF275
SEC61B			OR10H4
SERPINA7			EIF4E3
SLC5A3			C20orf24
SETMAR			TTLL5
SPINT3			RETN
ZNF513			CAPN3
PRDM16			VWA1
LOC100996455			ZBTB22
PPT2			FAM173B
LRTM2			CHD9
PCDHGB7			EMID1
SLC17A4			LOC100507634
GAS2L2			LOC101060400
HS2ST1			SOX30
SPINK5			AADACL2
TGFBRAP1			MBTPS2
TRUB1			FAM159A
APPL1			PSMD6-AS2
C8orf86			SLC26A8
ACSM4			GPR155
IDH2			ZNF821
CAPS			LOC100128573
CIPC			LOC101060179
ENHO			LOC101928879
MPC2			LOC101928756
SPCS3			FAM228B
SYT14			LOC101448202
RFTN1			CBLN4
GCNT3			OR4A16
SLC6A11			SPATA2L
BPHL			UQCR11
SLC18A3			DCSTAMP
HMGXB4			SLCO4C1
CCDC141			AJUBA
CKB			TFG
RNF222			VSTM2A
TRIM50			LOC101928793
AFAP1L1			C15orf56
SPATA31C2			PCDH11Y
RNF26			RGS21
SYT2			SP7
LUC7L2			MT1A
FICD			LILRA5
LOC100240735			STK17B
FCAMR			ZNF670
KATNB1			ERVMER34-1
DRD2			HAT1
FAM89A			POLR1C
LOC728026			GINM1
SIRPB1			LIPN
FBXO44			SLC32A1
ZNF275			DSCR8
OR10H4			INO80E
EIF4E3			LOC101928108
C20orf24			SLC22A11
TTLL5			C5orf34
RETN			SMPD1
CAPN3			AGT
PDCD2L			SUN5
VWA1			RFPL4A
ZBTB22			GTF2IRD1
FAM173B			APOA2
CHD9			PTCHD1
EMID1			NCF1
LOC100507634			FAM19A3
LOC101060400			SLC10A5
SOX30			LOC100506688
AADACL2			S100A7L2
MBTPS2			FANCE
FAM159A			FRY-AS1
PSMD6-AS2			PAGE2B
SLC26A8			LOC100126784
GPR155			MYO9B
ZNF821			KCNN1
LOC100128573			XKR7
LOC101060179			LELP1
LOC101928879			ANKAR
LOC101928756			GATA5
FAM228B			FGD6
LOC101448202			ST6GALNAC1
CBLN4			SFI1
OR4A16			PLA2G2C
SPATA2L			PREX1
UQCR11			ANKRD20A4
DCSTAMP			UGT3A1
SLCO4C1			NLRP11
AJUBA			MFSD12
TFG			CMPK2
VSTM2A			ID2
LOC101928793			CD300C
C15orf56			LBX2
PCDH11Y			CELF2-AS2
RGS21			LOC102724336
SP7			WDR38
MT1A			NEUROD2
LILRA5			HID1
STK17B			NKX2-4
ZNF670			C1orf95
ERVMER34-1			SPIN1
HAT1			NTNG1
POLR1C			CHSY3
SCAP			DISC2
GINM1			OVOL3
LIPN			LOC100506922
SLC32A1			NSMCE2
DSCR8			LOC100131303
INO80E			IFFO2
LOC101928108			ZSWIM3
SLC22A11			FBXL20
C5orf34			SPANXN2
SMPD1			RBL1
AGT			CCDC148
SUN5			LCORL
RFPL4A			UBAP2L
GTF2IRD1			ENAM
APOA2			MINA
PTCHD1			BPIFA2
NCF1			TMEM255B
FAM19A3			IGFL4
SLC10A5			CAGE1
LOC100506688			ANO5
S100A7L2			NHLRC4
FANCE			C1orf101
FRY-AS1			CYTH1
PAGE2B			L2HGDH
LOC100126784			BCAS2
MYO9B			ZNF530
KCNN1			DEFB131
XKR7			P2RY13
LELP1			KRTAP10-8
ANKAR			NOXA1
GATA5			NDUFA12
FGD6			VCX3A
ST6GALNAC1			SLC2A9
SFI1			MMD2
PLA2G2C			ZNF611
PREX1			CCNO
ANKRD20A4			DOCK11
UGT3A1			CRISPLD1
NLRP11			MED28
MFSD12			PBOV1
CMPK2			ZDHHC24
ID2			ST6GALNAC3
CD300C			LY6G6D
LBX2			RLBP1
CELF2-AS2			C16orf82
LOC102724336			LCN2
WDR38			KCNK9
NEUROD2			MPP4
HID1			RNPEPL1
NKX2-4			GOT1L1
C1orf95			GFM1
SPIN1			SAMD10
NTNG1			CYP2F1
CHSY3			MYBPC2
DISC2			PROK2
OVOL3			ATP8B3
LOC100506922			KLK5
NSMCE2			NOP2
LOC100131303			LOC100652768
IFFO2			NDUFAF1
ZSWIM3			FLJ36777
FBXL20			TWSG1
SPANXN2			TULP4
RBL1			RGS1
CCDC148			OXLD1
LCORL			NUMA1
UBAP2L			LINC00221
ENAM			IL17A
MINA			IL12A
BPIFA2			LOC102723808
TMEM255B			RPL7A
IGFL4			TSACC
CAGE1			NMS
ANO5			TRIM34
NHLRC4			ASB9
C1orf101			SH2D1B
CYTH1			FAM111A
L2HGDH			TC2N
BCAS2			TCEAL5
ZNF530			C7orf31
STAC2			HSCB
DEFB131			C8orf4
P2RY13			LOC100505549
KRTAP10-8			TMEM56
NOXA1			SYNC
NDUFA12			ZNF432
VCX3A			C8orf31
SLC2A9			MAB21L3
MMD2			CXorf58
ZNF611			CIB4
CCNO			IFT46
DOCK11			SLC35B2
CRISPLD1			ZIM2
MED28			GPR137B
PBOV1			LRCH2
ZDHHC24			MATN3
ST6GALNAC3			TRIM49C
LY6G6D			TMEM151A
RLBP1			ETV5
C16orf82			DMRTC2
LCN2			LSM2
KCNK9			STARD4
MPP4			MAGED1
RNPEPL1			EFCAB2
GOT1L1			ZADH2
GFM1			ADAP2
SAMD10			MROH8
CYP2F1			NPL
MYBPC2			MSR1
PROK2			PNMA6A
ATP8B3			C9orf50
KLK5			CYP1A2
NOP2			LOC100129307
TBC1D20			FAM131A
LOC100652768			TMEM182
NDUFAF1			PIFO
FLJ36777			PPT1
TWSG1			TOR1AIP2
TULP4			DBNDD2
RGS1			SEPP1
OXLD1			DNAJC19
NUMA1			UBE2E2-AS1
PEX16			EDN1
LINC00221			RDH14
IL17A			NECAB1
IL12A			CCDC146
LOC102723808			NAA38
RPL7A			DIP2A
TSACC			B3GALNT2
NMS			LCE1B
TRIM34			LGSN
ASB9			ANKRD27
SH2D1B			ZNF224
FAM111A			UPF3B
TC2N			TRIM16
TCEAL5			TTLL10
C7orf31			LHFPL1
HSCB			SFTA3
C8orf4			GNG12
LOC100505549			ITGB5
TMEM56			SPIRE1
SYNC			ROM1
ZNF432			IGHMBP2
C8orf31			SLC10A6
MAB21L3			LOC100506746
CXorf58			ZPLD1
CIB4			CXCL16
SLC1A3			METTL6
IFT46			RALYL
SLC35B2			PTGFRN
ZIM2			THAP11
GPR137B			JMJD6
LRCH2			ITGB1BP2
MATN3			CA13
TRIM49C			ARHGAP40
ERVFRD-1			CREM
TMEM151A			NLRP8
ETV5			ATP13A2
DMRTC2			APOA1BP
LSM2			C7orf65
STARD4			MYNN
MAGED1			LOC100996696
EFCAB2			PPP1R3G
ZADH2			MKRN2
ADAP2			SEMA4F
MROH8			C3orf70
NPL			KRTAP10-4
MSR1			COMMD3
PNMA6A			SHE
C9orf50			FUT10
CYP1A2			FAM129C
LOC100129307			SOHLH1
FAM131A			CYP4Z1
TMEM182			UBE4A
PIFO			IGFBP5
PPT1			P2RX3
TOR1AIP2			MUM1
DBNDD2			NPIPA1
SEPP1			BLOC1S4
DNAJC19			AQR
UBE2E2-AS1			TMEM196
EDN1			VEZT
RDH14			NUP93
NECAB1			FAM224B
CCDC146			ACAD10
NAA38			CAB39L
DIP2A			BAHD1
B3GALNT2			LOC101060183
LCE1B			HECW1
LGSN			TIMP4
ANKRD27			C4orf51
ZNF224			YPEL2
UPF3B			NDUFA8
TRIM16			LOC102724285
TTLL10			LOC101927509
LHFPL1			WTH3DI
SFTA3			ZNF496
GNG12			UGT1A5
ITGB5			DDX55
SPIRE1			RHD
ROM1			MTERFD3
IGHMBP2			FAM200A
SLC10A6			AKAP10
LOC100506746			LOC101928127
ZPLD1			WDR45B
CXCL16			LOC101928352
METTL6			RASSF3
RALYL			RIMS2
PTGFRN			TCEANC2
THAP11			SLC47A1
JMJD6			KL
ITGB1BP2			RFNG
CA13			ZNF277
ARHGAP40			EFEMP2
CREM			ICAM4
NLRP8			LY86
ATP13A2			OR8H1
APOA1BP			CEP135
C7orf65			LRRTM1
MYNN			MSGN1
LOC100996696			ZNF550
PPP1R3G			LCE1A
MKRN2			SNTN
SEMA4F			MICALCL
C3orf70
KRTAP10-4
COMMD3
SHE
FUT10
FAM129C
SOHLH1
CYP4Z1
UBE4A
IGFBP5
P2RX3
[truncated: 50 more rows]

[truncated: 3 more sheets: Table S11, Table S12, Table S13]
